# Supplementary material for: The insertion and dysregulation of transposable elements in osteosarcoma and their association with patient event-free survival
Source: Sci Rep. 2022 Jan 10;12:377. doi: 10.1038/s41598-021-04208-5 (PMC8748539; doi:10.1038/s41598-021-04208-5)
Supplement: Supplementary file 2 — Supplementary Tables. [file 41598_2021_4208_MOESM2_ESM.xlsx]

## Sheet: Supplementary Table S1
Supplementary Table S1. The subfamilies of major TE elements and their classifications
TE	category	subfamilies
LINE-1	L1HS+L1PA (young)	L1HS, L1PA10, L1PA11, L1PA12, L1PA13, L1PA14, L1PA15-16, L1PA15, L1PA16, L1PA17, L1PA2, L1PA3, L1PA4, L1PA5, L1PA6, L1PA7, L1PA8, L1PA8A
	L1P (intermediate)	L1P1, L1P2, L1P3, L1P3b, L1P4, L1P4a, L1P4b, L1P4c, L1P4d, L1P4e, L1P5, L1P, L1PB1, L1PB2, L1PB3, L1PB4, L1PB, L1PBa1, L1PBa, L1PBb, L1PREC2
	L1M (old)	L1M1, L1M2, L1M2a1, L1M2a, L1M2b, L1M2c, L1M3, L1M3a, L1M3b, L1M3c, L1M3d, L1M3de, L1M3e, L1M3f, L1M4, L1M4a1, L1M4a2, L1M4b, L1M4c, L1M5, L1M6, L1M6B, L1M7, L1M8, L1M, L1MA10, L1MA1, L1MA2, L1MA3, L1MA4, L1MA4A, L1MA5, L1MA5A, L1MA6, L1MA7, L1MA8, L1MA9, L1MB1, L1MB2, L1MB3, L1MB4, L1MB5, L1MB7, L1MB8, L1MC1, L1MC2, L1MC3, L1MC4, L1MC4a, L1MC5, L1MC5a, L1MC, L1MCa, L1MCb, L1MCc, L1MD1, L1MD2, L1…
Alu	AluY (young)	AluY, AluYa5, AluYa8, AluYb8, AluYb9, AluYc3, AluYc, AluYd8, AluYe5, AluYe6, AluYf1, AluYg6, AluYh3, AluYh3a3, AluYh7, AluYh9, AluYi6, AluYi6_4d, AluYj4, AluYk11, AluYk12, AluYk2, AluYk3, AluYk4, AluYm1
	AluS(intermediate)	AluSc5, AluSc8, AluSc, AluSg4, AluSg7, AluSg, AluSp, AluSq10, AluSq2, AluSq4, AluSq, AluSx1, AluSx3, AluSx4, AluSx, AluSz6, AluSz
	AluJ(old)	AluJb, AluJo, AluJr4, AluJr
SVA		SVA_A, SVA_B, SVA_C, SVA_D, SVA_E, SVA_F
HERV-K		HERVK-int, HERVK11-int, HERVK11D-int, HERVK13-int, HERVK14-int, HERVK14C-int, HERVK22-int, HERVK3-int, HERVK9-int, HERVKC4-int

## Sheet: Supplementary Table S2
Supplementary Table S2. The genes that could be potentially regulated in the host genome following TE insertions. The gene list corresponds to Supplementary Fig. S1c – e
Category	Genes
Homologous recombination	RAD54B, RAD51, TOP3A, POLD3, POLD1, RAD51B, RPA4, XRCC3, NBN, RAD51D, RAD54L, RPA1, XRCC2, MUS81, EME1, BLM, POLD4, BRCA2, RAD50, RPA3, TOP3B, RAD52, RPA2, SSBP1, POLD2, RAD51C
Non-homologous end joining	DCLRE1C, POLL, POLM, XRCC5, XRCC4, NHEJ1, FEN1, LIG4, DNTT, PRKDC, XRCC6
Mismatch repair	MSH3, RFC3, MSH6, RFC4, RFC2, RFC1, MLH1, MSH2, MLH3, EXO1, LIG1, PCNA, RFC5, PMS2

## Sheet: Supplementary Table S3
Supplementary Table S3. The number of insertions mapped to overlapping genomic regions
The number of insertions mapped to overlapping genomic regions among 39574 LINE-1 mediated TE insertions identified in the OS patients
Overlapping regions	# Insertion
Intron;Promoter	201
Intron;5UTR_exon	185
Intron;3UTR_exon	145
Intron;5UTR_exon;Promoter	38
5UTR_exon;3UTR_exon	24
5UTR_exon;Coding_exon	16
3UTR_exon;Promoter	7
Intron;Coding_exon	5
Intron;5UTR_exon;3UTR_exon	2
Intron;5UTR_exon;Coding_exon	1
The number of insertions mapped to overlapping genomic regions among 16676 LINE-1 mediated TE insertions reported in 1KGP
Overlapping regions	# Insertion
Intron;3UTR_exon	116
Intron;Promoter	90
Intron;5UTR_exon	77
5UTR_exon;3UTR_exon	19
Intron;5UTR_exon;3UTR_exon	10
3UTR_exon;Promoter	6
Intron;5UTR_exon;Promoter	5
Intron;3UTR_exon;Promoter	5
5UTR_exon;Promoter	4
Coding_exon;3UTR_exon	3
Intron;Coding_exon;3UTR_exon	3
5UTR_exon;Coding_exon	3
Intron;5UTR_exon;Coding_exon	1
Intron;Coding_exon;Promoter	1
Intron;Coding_exon	1
5UTR_exon;3UTR_exon;Coding_exon	1
The number of TE insertions mapped to overlapping genomic regions among 3326 OS patient-specific TE insertions
Overlapping regions	# Insertion
5UTR_exon;Intron	16
3UTR_exon;Intron	9
Promoter;Intron	8
Coding_exon;Intron	5
3UTR_exon;5UTR_exon	4
5UTR_exon;Coding_exon;Intron	1
Promoter;5UTR_exon;Intron	1

## Sheet: Supplementary Table S4
Supplementary Table S4. The genes affected by OS patient-specific TE insertions
Type of TE insertions	Affected genes
tumor-specific somatic TE insertion	ACSS3
tumor-specific somatic TE insertion	ADAMTS9-AS2
tumor-specific somatic TE insertion	ADAMTSL3
tumor-specific somatic TE insertion	ADGRF5
tumor-specific somatic TE insertion	ARNT2
tumor-specific somatic TE insertion	ASAP1
tumor-specific somatic TE insertion	C8orf37-AS1
tumor-specific somatic TE insertion	CCDC57
tumor-specific somatic TE insertion	CLSPN
tumor-specific somatic TE insertion	CNTNAP2
tumor-specific somatic TE insertion	COL4A6
tumor-specific somatic TE insertion	CSMD1
tumor-specific somatic TE insertion	CTNNA2
tumor-specific somatic TE insertion	CYS1
tumor-specific somatic TE insertion	DLG2
tumor-specific somatic TE insertion	DLGAP2
tumor-specific somatic TE insertion	DST
tumor-specific somatic TE insertion	FAM135A
tumor-specific somatic TE insertion	FIRRE
tumor-specific somatic TE insertion	FMNL3
tumor-specific somatic TE insertion	GABRA3
tumor-specific somatic TE insertion	GRAMD1B
tumor-specific somatic TE insertion	HEATR5A
tumor-specific somatic TE insertion	HECW2
tumor-specific somatic TE insertion	KANSL3
tumor-specific somatic TE insertion	KAT6A
tumor-specific somatic TE insertion	KCNH5
tumor-specific somatic TE insertion	KCNQ2
tumor-specific somatic TE insertion	KIAA2026
tumor-specific somatic TE insertion	KIF6
tumor-specific somatic TE insertion	LINC01191
tumor-specific somatic TE insertion	LINC02056
tumor-specific somatic TE insertion	LOC101928622
tumor-specific somatic TE insertion	LOC101929770
tumor-specific somatic TE insertion	LOC102725238
tumor-specific somatic TE insertion	LOC105369309
tumor-specific somatic TE insertion	LOC105371308
tumor-specific somatic TE insertion	LOC105374036
tumor-specific somatic TE insertion	LOC105375080
tumor-specific somatic TE insertion	LOC105376234
tumor-specific somatic TE insertion	LOC107985179
tumor-specific somatic TE insertion	LOC339260
tumor-specific somatic TE insertion	LRP5
tumor-specific somatic TE insertion	MCTP2
tumor-specific somatic TE insertion	MIOS
tumor-specific somatic TE insertion	MIR3659HG
tumor-specific somatic TE insertion	MS4A4A
tumor-specific somatic TE insertion	NBAS
tumor-specific somatic TE insertion	NCOA3
tumor-specific somatic TE insertion	NCOR1
tumor-specific somatic TE insertion	OPCML
tumor-specific somatic TE insertion	OVOS2
tumor-specific somatic TE insertion	PGBD2
tumor-specific somatic TE insertion	PLCB4
tumor-specific somatic TE insertion	PLEKHM3
tumor-specific somatic TE insertion	PRKN
tumor-specific somatic TE insertion	RAB28
tumor-specific somatic TE insertion	RANBP3
tumor-specific somatic TE insertion	SATB1-AS1
tumor-specific somatic TE insertion	SELENOV
tumor-specific somatic TE insertion	SMOC2
tumor-specific somatic TE insertion	SORD
tumor-specific somatic TE insertion	SPAG16
tumor-specific somatic TE insertion	SYN2
tumor-specific somatic TE insertion	TBCD
tumor-specific somatic TE insertion	TFRC
tumor-specific somatic TE insertion	TRHDE
tumor-specific somatic TE insertion	TSHZ2
tumor-specific somatic TE insertion	TSPAN15
tumor-specific somatic TE insertion	TTN
tumor-specific somatic TE insertion	TTN-AS1
tumor-specific somatic TE insertion	UNC119
tumor-specific somatic TE insertion	XPC
tumor-specific somatic TE insertion	XPC-AS1
tumor-specific somatic TE insertion	ZFHX3
tumor-specific somatic TE insertion	ZNF14
tumor-specific somatic TE insertion	ZNF385D
tumor-specific somatic TE insertion	ZNF57
tumor-specific somatic TE insertion	ZNF750
germline TE insertion	ABCA13
germline TE insertion	ACACB
germline TE insertion	ADAMTS17
germline TE insertion	ADAMTSL1
germline TE insertion	ADAP1
germline TE insertion	ADGRV1
germline TE insertion	ADRA1B
germline TE insertion	AFAP1
germline TE insertion	AFF3
germline TE insertion	AKAP3
germline TE insertion	ALDH1A1
germline TE insertion	ALDH9A1
germline TE insertion	ALG12
germline TE insertion	ALG1L
germline TE insertion	ALPK3
germline TE insertion	ANK2
germline TE insertion	ANK3
germline TE insertion	ANKRD36
germline TE insertion	ANTXR1
germline TE insertion	APAF1
germline TE insertion	APOLD1
germline TE insertion	ARHGAP15
germline TE insertion	ARHGAP32
germline TE insertion	ARID1B
germline TE insertion	ARMC8
germline TE insertion	ARPP21
germline TE insertion	ASAP1
germline TE insertion	ASTN1
germline TE insertion	ATP10B
germline TE insertion	ATP8B4
germline TE insertion	ATP9B
germline TE insertion	ATRNL1
germline TE insertion	AUTS2
germline TE insertion	B3GALT1
germline TE insertion	B3GAT1-DT
germline TE insertion	BAGE2
germline TE insertion	BBS4
germline TE insertion	BCAR1
germline TE insertion	BICD2
germline TE insertion	BTNL8
germline TE insertion	C12orf42
germline TE insertion	C13orf46
germline TE insertion	C5orf46
germline TE insertion	C8orf37-AS1
germline TE insertion	CACNA1C
germline TE insertion	CACNB4
germline TE insertion	CCDC144CP
germline TE insertion	CCDC148
germline TE insertion	CCDC167
germline TE insertion	CCDC171
germline TE insertion	CCDC172
germline TE insertion	CCNG1
germline TE insertion	CCNYL1
germline TE insertion	CD83
germline TE insertion	CDH13
germline TE insertion	CDH2
germline TE insertion	CDH23
germline TE insertion	CDH7
germline TE insertion	CDK17
germline TE insertion	CDYL
germline TE insertion	CEACAM3
germline TE insertion	CELSR1
germline TE insertion	CEP112
germline TE insertion	CFAP69
germline TE insertion	CFHR4
germline TE insertion	CHAC1
germline TE insertion	CHD8
germline TE insertion	CLOCK
germline TE insertion	CMTM8
germline TE insertion	CMTR1
germline TE insertion	CNTNAP2
germline TE insertion	CNTNAP5
germline TE insertion	COL19A1
germline TE insertion	COL21A1
germline TE insertion	COL4A2
germline TE insertion	COL6A4P2
germline TE insertion	COP1
germline TE insertion	CPA6
germline TE insertion	CPNE4
germline TE insertion	CPO
germline TE insertion	CRACD
germline TE insertion	CROCC
germline TE insertion	CSGALNACT1
germline TE insertion	CSMD1
germline TE insertion	CTIF
germline TE insertion	CTNNA3
germline TE insertion	CTNND2
germline TE insertion	CUX1
germline TE insertion	DDX58
germline TE insertion	DELEC1
germline TE insertion	DENND4C
germline TE insertion	DGKB
germline TE insertion	DISC1FP1
germline TE insertion	DLG2
germline TE insertion	DNAH12
germline TE insertion	DNAH9
germline TE insertion	DNAJC1
germline TE insertion	DNAJC6
germline TE insertion	DOCK10
germline TE insertion	DOCK5
germline TE insertion	DOCK6
germline TE insertion	DOCK9
germline TE insertion	DOK6
germline TE insertion	DPH6-DT
germline TE insertion	DPP10
germline TE insertion	DPP10-AS1
germline TE insertion	DPYSL5
germline TE insertion	DUBR
germline TE insertion	ECT2
germline TE insertion	EED
germline TE insertion	EIF2S1
germline TE insertion	ELF1
germline TE insertion	ENTPD7
germline TE insertion	EPHA3
germline TE insertion	EPHA6
germline TE insertion	EPHB2
germline TE insertion	EPIST
germline TE insertion	ERBB4
germline TE insertion	ERI1
germline TE insertion	ESF1
germline TE insertion	ESYT2
germline TE insertion	EXOC2
germline TE insertion	EXOC6B
germline TE insertion	EYS
germline TE insertion	F12
germline TE insertion	FAM184B
germline TE insertion	FAM230C
germline TE insertion	FAM237B
germline TE insertion	FAM238C
germline TE insertion	FARS2
germline TE insertion	FGF13
germline TE insertion	FGF14
germline TE insertion	FHIT
germline TE insertion	FLRT2
germline TE insertion	FOLR2
germline TE insertion	FOXP1
germline TE insertion	FRAS1
germline TE insertion	FRK
germline TE insertion	FRMPD2B
germline TE insertion	FRY
germline TE insertion	FSTL1
germline TE insertion	FSTL5
germline TE insertion	FZD5
germline TE insertion	GABRA4
germline TE insertion	GARNL3
germline TE insertion	GCSH
germline TE insertion	GIGYF2
germline TE insertion	GMDS
germline TE insertion	GMPS
germline TE insertion	GP6
germline TE insertion	GP6-AS1
germline TE insertion	GPC5
germline TE insertion	GPHN
germline TE insertion	GPI
germline TE insertion	GPM6A
germline TE insertion	GPR158
germline TE insertion	GPR176
germline TE insertion	GREB1
germline TE insertion	GRIA3
germline TE insertion	GRID2
germline TE insertion	GRIK2
germline TE insertion	GRIP1
germline TE insertion	GTDC1
germline TE insertion	GUSBP1
germline TE insertion	GXYLT1
germline TE insertion	HACL1
germline TE insertion	HAND2-AS1
germline TE insertion	HCG26
germline TE insertion	HIRA
germline TE insertion	HLA-DRB1
germline TE insertion	HLA-DRB5
germline TE insertion	HNF4G
germline TE insertion	HYDIN
germline TE insertion	IFT122
germline TE insertion	IFT81
germline TE insertion	IGSF21
germline TE insertion	IL1RAPL1
germline TE insertion	IL1RAPL2
germline TE insertion	IMPACT
germline TE insertion	INTU
germline TE insertion	IP6K2
germline TE insertion	IQCJ
germline TE insertion	IQCJ-SCHIP1
germline TE insertion	IRAK1BP1
germline TE insertion	ITGB8
germline TE insertion	ITPR2
germline TE insertion	ITPRID1
germline TE insertion	JAM2
germline TE insertion	KAZN
germline TE insertion	KCNAB1
germline TE insertion	KCND3
germline TE insertion	KCNH5
germline TE insertion	KCNIP4
germline TE insertion	KCTD10
germline TE insertion	KDM4C
germline TE insertion	KIAA1210
germline TE insertion	KIAA1217
germline TE insertion	KLHL3
germline TE insertion	KMT2E
germline TE insertion	LDAH
germline TE insertion	LGR4
germline TE insertion	LIN28B
germline TE insertion	LINC00271
germline TE insertion	LINC00299
germline TE insertion	LINC00498
germline TE insertion	LINC00534
germline TE insertion	LINC00558
germline TE insertion	LINC00578
germline TE insertion	LINC00607
germline TE insertion	LINC00664
germline TE insertion	LINC00907
germline TE insertion	LINC00971
germline TE insertion	LINC01036
germline TE insertion	LINC01049
germline TE insertion	LINC01250
germline TE insertion	LINC01317
germline TE insertion	LINC01499
germline TE insertion	LINC01603
germline TE insertion	LINC01675
germline TE insertion	LINC01753
germline TE insertion	LINC01790
germline TE insertion	LINC01931
germline TE insertion	LINC01933
germline TE insertion	LINC02251
germline TE insertion	LINC02267
germline TE insertion	LINC02270
germline TE insertion	LINC02346
germline TE insertion	LINC02391
germline TE insertion	LINC02456
germline TE insertion	LINC02476
germline TE insertion	LINC02663
germline TE insertion	LINC02814
germline TE insertion	LINC02815
germline TE insertion	LINC02885
germline TE insertion	LINGO2
germline TE insertion	LMBR1
germline TE insertion	LOC101927182
germline TE insertion	LOC101927421
germline TE insertion	LOC101927450
germline TE insertion	LOC101928092
germline TE insertion	LOC101928359
germline TE insertion	LOC101928477
germline TE insertion	LOC101928882
germline TE insertion	LOC101929007
germline TE insertion	LOC101929650
germline TE insertion	LOC101929976
germline TE insertion	LOC102467216
germline TE insertion	LOC102467217
germline TE insertion	LOC102546294
germline TE insertion	LOC102723341
germline TE insertion	LOC102723413
germline TE insertion	LOC102723445
germline TE insertion	LOC102723517
germline TE insertion	LOC102723906
germline TE insertion	LOC102724495
germline TE insertion	LOC102724542
germline TE insertion	LOC102724736
germline TE insertion	LOC105369706
germline TE insertion	LOC105369791
germline TE insertion	LOC105369851
germline TE insertion	LOC105370159
germline TE insertion	LOC105370210
germline TE insertion	LOC105370214
germline TE insertion	LOC105370259
germline TE insertion	LOC105370265
germline TE insertion	LOC105370269
germline TE insertion	LOC105370732
germline TE insertion	LOC105370913
germline TE insertion	LOC105371009
germline TE insertion	LOC105371235
germline TE insertion	LOC105371657
germline TE insertion	LOC105371675
germline TE insertion	LOC105371953
germline TE insertion	LOC105372009
germline TE insertion	LOC105372112
germline TE insertion	LOC105372273
germline TE insertion	LOC105372471
germline TE insertion	LOC105372666
germline TE insertion	LOC105372850
germline TE insertion	LOC105373592
germline TE insertion	LOC105373703
germline TE insertion	LOC105373757
germline TE insertion	LOC105373786
germline TE insertion	LOC105374060
germline TE insertion	LOC105374258
germline TE insertion	LOC105374318
germline TE insertion	LOC105374333
germline TE insertion	LOC105374557
germline TE insertion	LOC105374558
germline TE insertion	LOC105374699
germline TE insertion	LOC105374875
germline TE insertion	LOC105374972
germline TE insertion	LOC105375653
germline TE insertion	LOC105375760
germline TE insertion	LOC105375989
germline TE insertion	LOC105375999
germline TE insertion	LOC105376103
germline TE insertion	LOC105376214
germline TE insertion	LOC105376234
germline TE insertion	LOC105376291
germline TE insertion	LOC105376533
germline TE insertion	LOC105376637
germline TE insertion	LOC105376755
germline TE insertion	LOC105376921
germline TE insertion	LOC105377614
germline TE insertion	LOC105377684
germline TE insertion	LOC105377700
germline TE insertion	LOC105377778
germline TE insertion	LOC105377975
germline TE insertion	LOC105378066
germline TE insertion	LOC105378073
germline TE insertion	LOC105378077
germline TE insertion	LOC105378178
germline TE insertion	LOC105378486
germline TE insertion	LOC105378519
germline TE insertion	LOC105378766
germline TE insertion	LOC105378883
germline TE insertion	LOC105378961
germline TE insertion	LOC105379123
germline TE insertion	LOC105379418
germline TE insertion	LOC105379749
germline TE insertion	LOC107984026
germline TE insertion	LOC107984113
germline TE insertion	LOC107984116
germline TE insertion	LOC107984131
germline TE insertion	LOC107984893
germline TE insertion	LOC107985285
germline TE insertion	LOC107985398
germline TE insertion	LOC107985486
germline TE insertion	LOC107985675
germline TE insertion	LOC107985946
germline TE insertion	LOC107985966
germline TE insertion	LOC107986194
germline TE insertion	LOC107986294
germline TE insertion	LOC107986400
germline TE insertion	LOC107986666
germline TE insertion	LOC107987112
germline TE insertion	LOC107987166
germline TE insertion	LOC112267962
germline TE insertion	LOC112268136
germline TE insertion	LOC112268142
germline TE insertion	LOC400464
germline TE insertion	LPP
germline TE insertion	LRP1B
germline TE insertion	LRRC63
germline TE insertion	LRRC7
germline TE insertion	LUZP2
germline TE insertion	MACROD2
germline TE insertion	MALRD1
germline TE insertion	MAP3K7
germline TE insertion	MAPK14
germline TE insertion	MDGA2
germline TE insertion	MED4
germline TE insertion	MERTK
germline TE insertion	METTL16
germline TE insertion	MGAM
germline TE insertion	MGAT4C
germline TE insertion	MGLL
germline TE insertion	MICU1
germline TE insertion	MICU3
germline TE insertion	MIR4300HG
germline TE insertion	MIR548AH
germline TE insertion	MMADHC-DT
germline TE insertion	MOGAT1
germline TE insertion	MOXD1
germline TE insertion	MROH9
germline TE insertion	MSANTD3-TMEFF1
germline TE insertion	MTARC2
germline TE insertion	MTMR3
germline TE insertion	MTRF1
germline TE insertion	MTRR
germline TE insertion	MUC16
germline TE insertion	MYL6B
germline TE insertion	NALCN
germline TE insertion	NCALD
germline TE insertion	NCOR1P1
germline TE insertion	NFAT5
germline TE insertion	NLGN1
germline TE insertion	NME9
germline TE insertion	NOL4
germline TE insertion	NPAS3
germline TE insertion	NPY4R
germline TE insertion	NRXN3
germline TE insertion	NUDT3
germline TE insertion	NUMB
germline TE insertion	NXN
germline TE insertion	OBI1-AS1
germline TE insertion	OCA2
germline TE insertion	ODAD2
germline TE insertion	OPA1
germline TE insertion	OSBPL8
germline TE insertion	OVCH2
germline TE insertion	OVOS2
germline TE insertion	P2RX1
germline TE insertion	PARD6G
germline TE insertion	PARPBP
germline TE insertion	PART1
germline TE insertion	PBRM1
germline TE insertion	PCDH10
germline TE insertion	PCDH11X
germline TE insertion	PCDH15
germline TE insertion	PDGFD
germline TE insertion	PDHX
germline TE insertion	PDLIM1
germline TE insertion	PFDN1
germline TE insertion	PGM5P2
germline TE insertion	PHACTR1
germline TE insertion	PHACTR4
germline TE insertion	PHF8
germline TE insertion	PHIP
germline TE insertion	PHKB
germline TE insertion	PITX1-AS1
germline TE insertion	PLA2G5
germline TE insertion	PLAC1
germline TE insertion	PLCB1
germline TE insertion	PLPP1
germline TE insertion	POLB
germline TE insertion	POLK
germline TE insertion	PPP1R1C
germline TE insertion	PPP2R2B
germline TE insertion	PPP3CC
germline TE insertion	PRH1
germline TE insertion	PRH1-PRR4
germline TE insertion	PRH1-TAS2R14
germline TE insertion	PRKAR2B
germline TE insertion	PRKDC
germline TE insertion	PRRX1
germline TE insertion	PSMA1
germline TE insertion	PTAFR
germline TE insertion	PTCHD4
germline TE insertion	PTPRG
germline TE insertion	PUS7
germline TE insertion	RAB10
germline TE insertion	RAB3IP
germline TE insertion	RAD51B
germline TE insertion	RALYL
germline TE insertion	RAPGEF4
germline TE insertion	RASGRF2
germline TE insertion	RBM19
germline TE insertion	RBPJ
germline TE insertion	RFTN1
germline TE insertion	RFX7
germline TE insertion	RGL1
germline TE insertion	RGS5
germline TE insertion	RGS5-AS1
germline TE insertion	RGS7
germline TE insertion	RHOA
germline TE insertion	RNGTT
germline TE insertion	RPS10-NUDT3
germline TE insertion	RPSAP58
germline TE insertion	RUNX2
germline TE insertion	RYR3
germline TE insertion	SCAPER
germline TE insertion	SCGB1B2P
germline TE insertion	SCHIP1
germline TE insertion	SETDB2
germline TE insertion	SETDB2-PHF11
germline TE insertion	SGCD
germline TE insertion	SHC3
germline TE insertion	SHROOM3
germline TE insertion	SLAIN2
germline TE insertion	SLC25A18
germline TE insertion	SLC30A9
germline TE insertion	SLC34A1
germline TE insertion	SLC35F4
germline TE insertion	SLC39A8
germline TE insertion	SLC44A1
germline TE insertion	SLC44A5
germline TE insertion	SLC6A3
germline TE insertion	SLC9A9
germline TE insertion	SLCO1A2
germline TE insertion	SMPDL3A
germline TE insertion	SMYD3
germline TE insertion	SNAP25-AS1
germline TE insertion	SNX27
germline TE insertion	SNX29
germline TE insertion	SORCS1
germline TE insertion	SORD
germline TE insertion	SPAG9
germline TE insertion	SPATA1
germline TE insertion	SPATA17
germline TE insertion	SPINK13
germline TE insertion	SRP54-AS1
germline TE insertion	SS18
germline TE insertion	ST8SIA5
germline TE insertion	STARD9
germline TE insertion	STEAP2-AS1
germline TE insertion	STK32C
germline TE insertion	STPG4
germline TE insertion	STX7
germline TE insertion	STXBP5-AS1
germline TE insertion	SUPT3H
germline TE insertion	SYNE1
germline TE insertion	SYT1
germline TE insertion	TANK-AS1
germline TE insertion	TBL1XR1
germline TE insertion	TENM2
germline TE insertion	TGFBRAP1
germline TE insertion	THSD7B
germline TE insertion	TIPIN
germline TE insertion	TMED2-DT
germline TE insertion	TMEM117
germline TE insertion	TMEM150C
germline TE insertion	TMEM163
germline TE insertion	TMEM167A
germline TE insertion	TMEM51
germline TE insertion	TMLHE
germline TE insertion	TMPRSS11F
germline TE insertion	TNRC6C
germline TE insertion	TPK1
germline TE insertion	TRHDE
germline TE insertion	TRHR
germline TE insertion	TSHR
germline TE insertion	TSHZ2
germline TE insertion	TSPAN11
germline TE insertion	TSPAN16
germline TE insertion	TTLL5
germline TE insertion	TUSC3
germline TE insertion	TXNRD2
germline TE insertion	UBXN4
germline TE insertion	UNC13C
germline TE insertion	USH2A
germline TE insertion	USP25
germline TE insertion	USP6NL
germline TE insertion	VLDLR-AS1
germline TE insertion	VPS13B
germline TE insertion	VSTM2B-DT
germline TE insertion	VSTM4
germline TE insertion	WDR11
germline TE insertion	WLS
germline TE insertion	WWP1
germline TE insertion	XIAP
germline TE insertion	YME1L1
germline TE insertion	ZBED4
germline TE insertion	ZDHHC14
germline TE insertion	ZFC3H1
germline TE insertion	ZFHX3
germline TE insertion	ZFPM2
germline TE insertion	ZNF14
germline TE insertion	ZNF18
germline TE insertion	ZNF3
germline TE insertion	ZNF385D
germline TE insertion	ZNF436
germline TE insertion	ZNF438
germline TE insertion	ZNF454
germline TE insertion	ZNF718
germline TE insertion	ZNF729
germline TE insertion	ZNF730
germline TE insertion	ZNF736
germline TE insertion	ZNF91
germline TE insertion	ZRANB2
normal-specific somatic TE insertion	DLC1
normal-specific somatic TE insertion	UBE2F
normal-specific somatic TE insertion	UBE2F-SCLY

## Sheet: Supplementary Table S5
Supplementary Table S5. The cancer-associated genes downloaded from public databases
cancer associated genes	A1CF
cancer associated genes	ABCB1
cancer associated genes	ABCG2
cancer associated genes	ABI1
cancer associated genes	ABI2
cancer associated genes	ABL1
cancer associated genes	ABL2
cancer associated genes	ABRAXAS1
cancer associated genes	ACHE
cancer associated genes	ACKR3
cancer associated genes	ACOD1
cancer associated genes	ACSL3
cancer associated genes	ACSL6
cancer associated genes	ACTB
cancer associated genes	ACTG1
cancer associated genes	ACTN4
cancer associated genes	ACVR1
cancer associated genes	ACVR1B
cancer associated genes	ACVR1C
cancer associated genes	ACVR2A
cancer associated genes	ACY1
cancer associated genes	ADAM28
cancer associated genes	ADAM9
cancer associated genes	ADAMTS18
cancer associated genes	ADAMTS8
cancer associated genes	ADAMTS9
cancer associated genes	ADAMTS9-AS2
cancer associated genes	ADARB1
cancer associated genes	ADGRA2
cancer associated genes	ADGRB1
cancer associated genes	ADGRF1
cancer associated genes	ADPRH
cancer associated genes	ADRBK2
cancer associated genes	AFAP1L2
cancer associated genes	AFDN
cancer associated genes	AFF1
cancer associated genes	AFF3
cancer associated genes	AFF4
cancer associated genes	AGAP2
cancer associated genes	AGFG1
cancer associated genes	AGO1
cancer associated genes	AGO2
cancer associated genes	AGRN
cancer associated genes	AGTR1
cancer associated genes	AHCYL1
cancer associated genes	AHI1
cancer associated genes	AHNAK
cancer associated genes	AHR
cancer associated genes	AHRR
cancer associated genes	AIF1
cancer associated genes	AIM2
cancer associated genes	AIMP1
cancer associated genes	AIMP2
cancer associated genes	AIP
cancer associated genes	AJAP1
cancer associated genes	AJUBA
cancer associated genes	AKAP12
cancer associated genes	AKAP13
cancer associated genes	AKAP9
cancer associated genes	AKIRIN2
cancer associated genes	AKR1B1
cancer associated genes	AKT1
cancer associated genes	AKT2
cancer associated genes	AKT3
cancer associated genes	AKTIP
cancer associated genes	ALB
cancer associated genes	ALDH1A1
cancer associated genes	ALDH1A2
cancer associated genes	ALDH2
cancer associated genes	ALK
cancer associated genes	ALL1
cancer associated genes	ALOX12B
cancer associated genes	ALOX15
cancer associated genes	ALOX15B
cancer associated genes	ALPL
cancer associated genes	AMER1
cancer associated genes	AMH
cancer associated genes	ANAPC1
cancer associated genes	ANGPTL4
cancer associated genes	ANIB1
cancer associated genes	ANK1
cancer associated genes	ANKRD11
cancer associated genes	ANP32A
cancer associated genes	ANP32C
cancer associated genes	ANP32D
cancer associated genes	ANXA1
cancer associated genes	ANXA7
cancer associated genes	APAF1
cancer associated genes	APC
cancer associated genes	APH1A
cancer associated genes	APITD1
cancer associated genes	APLNR
cancer associated genes	APOBEC3B
cancer associated genes	AQP1
cancer associated genes	AR
cancer associated genes	ARAF
cancer associated genes	ARF1
cancer associated genes	ARFRP1
cancer associated genes	ARG1
cancer associated genes	ARHGAP26
cancer associated genes	ARHGAP29
cancer associated genes	ARHGAP35
cancer associated genes	ARHGAP5
cancer associated genes	ARHGEF1
cancer associated genes	ARHGEF10
cancer associated genes	ARHGEF10L
cancer associated genes	ARHGEF12
cancer associated genes	ARHGEF2
cancer associated genes	ARHGEF28
cancer associated genes	ARHGEF5
cancer associated genes	ARID1A
cancer associated genes	ARID1B
cancer associated genes	ARID2
cancer associated genes	ARID3A
cancer associated genes	ARID3B
cancer associated genes	ARID3C
cancer associated genes	ARID4A
cancer associated genes	ARID4B
cancer associated genes	ARID5A
cancer associated genes	ARID5B
cancer associated genes	ARL11
cancer associated genes	ARL6IP5
cancer associated genes	ARMC10
cancer associated genes	ARMC5
cancer associated genes	ARNT
cancer associated genes	ARNTL
cancer associated genes	ASCL1
cancer associated genes	ASMTL
cancer associated genes	ASPSCR1
cancer associated genes	ASS1
cancer associated genes	ASXL1
cancer associated genes	ASXL2
cancer associated genes	ATF1
cancer associated genes	ATF3
cancer associated genes	ATF7IP
cancer associated genes	ATG5
cancer associated genes	ATG7
cancer associated genes	ATIC
cancer associated genes	ATM
cancer associated genes	ATMIN
cancer associated genes	ATP1A1
cancer associated genes	ATP2B3
cancer associated genes	ATP6AP1
cancer associated genes	ATP6V1B2
cancer associated genes	ATR
cancer associated genes	ATRX
cancer associated genes	ATXN2
cancer associated genes	ATXN7
cancer associated genes	AURKA
cancer associated genes	AURKB
cancer associated genes	AXIN1
cancer associated genes	AXIN2
cancer associated genes	AXL
cancer associated genes	AZGP1
cancer associated genes	B2M
cancer associated genes	BAALC
cancer associated genes	BABAM1
cancer associated genes	BACH2
cancer associated genes	BAIAP2L1
cancer associated genes	BANP
cancer associated genes	BAP1
cancer associated genes	BARD1
cancer associated genes	BASP1
cancer associated genes	BATF2
cancer associated genes	BAX
cancer associated genes	BAZ1A
cancer associated genes	BBC3
cancer associated genes	BCAR4
cancer associated genes	BCKDHB
cancer associated genes	BCL10
cancer associated genes	BCL11A
cancer associated genes	BCL11B
cancer associated genes	BCL2
cancer associated genes	BCL2A1
cancer associated genes	BCL2L1
cancer associated genes	BCL2L11
cancer associated genes	BCL2L12
cancer associated genes	BCL2L2
cancer associated genes	BCL3
cancer associated genes	BCL6
cancer associated genes	BCL6B
cancer associated genes	BCL7A
cancer associated genes	BCL9
cancer associated genes	BCL9L
cancer associated genes	BCLAF1
cancer associated genes	BCOR
cancer associated genes	BCORL1
cancer associated genes	BCR
cancer associated genes	BECN1
cancer associated genes	BEX2
cancer associated genes	BHLHE41
cancer associated genes	BIK
cancer associated genes	BIN1
cancer associated genes	BIRC2
cancer associated genes	BIRC3
cancer associated genes	BIRC5
cancer associated genes	BIRC6
cancer associated genes	BLCAP
cancer associated genes	BLID
cancer associated genes	BLK
cancer associated genes	BLM
cancer associated genes	BLNK
cancer associated genes	BMF
cancer associated genes	BMI1
cancer associated genes	BMP10
cancer associated genes	BMP2
cancer associated genes	BMP4
cancer associated genes	BMP5
cancer associated genes	BMP7
cancer associated genes	BMPR1A
cancer associated genes	BMPR2
cancer associated genes	BNIP3L
cancer associated genes	BOC
cancer associated genes	BRAF
cancer associated genes	BRCA1
cancer associated genes	BRCA2
cancer associated genes	BRD3
cancer associated genes	BRD4
cancer associated genes	BRD7
cancer associated genes	BRF1
cancer associated genes	BRF2
cancer associated genes	BRINP1
cancer associated genes	BRIP1
cancer associated genes	BRMS1
cancer associated genes	BRSK1
cancer associated genes	BTG1
cancer associated genes	BTG2
cancer associated genes	BTG3
cancer associated genes	BTG4
cancer associated genes	BTK
cancer associated genes	BTLA
cancer associated genes	BUB1B
cancer associated genes	C15ORF65
cancer associated genes	C2ORF40
cancer associated genes	CABIN1
cancer associated genes	CABLES1
cancer associated genes	CACNA1D
cancer associated genes	CACNA2D3
cancer associated genes	CAD
cancer associated genes	CADM1
cancer associated genes	CADM2
cancer associated genes	CADM3
cancer associated genes	CADM4
cancer associated genes	CALR
cancer associated genes	CAMK1D
cancer associated genes	CAMK2N1
cancer associated genes	CAMTA1
cancer associated genes	CANT1
cancer associated genes	CAPG
cancer associated genes	CARD11
cancer associated genes	CARM1
cancer associated genes	CARS
cancer associated genes	CARS1
cancer associated genes	CASC1
cancer associated genes	CASC2
cancer associated genes	CASP2
cancer associated genes	CASP3
cancer associated genes	CASP5
cancer associated genes	CASP8
cancer associated genes	CASP9
cancer associated genes	CASZ1
cancer associated genes	CAT
cancer associated genes	CAV1
cancer associated genes	CBFA2T3
cancer associated genes	CBFB
cancer associated genes	CBL
cancer associated genes	CBLB
cancer associated genes	CBLC
cancer associated genes	CBLL1
cancer associated genes	CBX5
cancer associated genes	CBX7
cancer associated genes	CBX8
cancer associated genes	CCAR1
cancer associated genes	CCAR2
cancer associated genes	CCDC136
cancer associated genes	CCDC154
cancer associated genes	CCDC28A
cancer associated genes	CCDC6
cancer associated genes	CCDC67
cancer associated genes	CCN6
cancer associated genes	CCNB1
cancer associated genes	CCNB1IP1
cancer associated genes	CCNB2
cancer associated genes	CCNB3
cancer associated genes	CCNC
cancer associated genes	CCND1
cancer associated genes	CCND2
cancer associated genes	CCND3
cancer associated genes	CCNDBP1
cancer associated genes	CCNE1
cancer associated genes	CCNL1
cancer associated genes	CCNQ
cancer associated genes	CCR4
cancer associated genes	CCR7
cancer associated genes	CCT6B
cancer associated genes	CD209
cancer associated genes	CD22
cancer associated genes	CD24
cancer associated genes	CD274
cancer associated genes	CD276
cancer associated genes	CD28
cancer associated genes	CD36
cancer associated genes	CD4
cancer associated genes	CD44
cancer associated genes	CD58
cancer associated genes	CD70
cancer associated genes	CD74
cancer associated genes	CD79A
cancer associated genes	CD79B
cancer associated genes	CD82
cancer associated genes	CDC25A
cancer associated genes	CDC25C
cancer associated genes	CDC42
cancer associated genes	CDC5L
cancer associated genes	CDC6
cancer associated genes	CDC73
cancer associated genes	CDCP1
cancer associated genes	CDH1
cancer associated genes	CDH10
cancer associated genes	CDH11
cancer associated genes	CDH13
cancer associated genes	CDH17
cancer associated genes	CDH4
cancer associated genes	CDH5
cancer associated genes	CDK1
cancer associated genes	CDK12
cancer associated genes	CDK14
cancer associated genes	CDK2
cancer associated genes	CDK2AP1
cancer associated genes	CDK4
cancer associated genes	CDK5R2
cancer associated genes	CDK6
cancer associated genes	CDK8
cancer associated genes	CDKN1A
cancer associated genes	CDKN1B
cancer associated genes	CDKN1C
cancer associated genes	CDKN2A
cancer associated genes	CDKN2B
cancer associated genes	CDKN2C
cancer associated genes	CDKN3
cancer associated genes	CDO1
cancer associated genes	CDON
cancer associated genes	CDX2
cancer associated genes	CEACAM1
cancer associated genes	CEACAM6
cancer associated genes	CEBPA
cancer associated genes	CEBPD
cancer associated genes	CENPA
cancer associated genes	CENPW
cancer associated genes	CEP43
cancer associated genes	CEP89
cancer associated genes	CFLAR
cancer associated genes	CFTR
cancer associated genes	CHCHD7
cancer associated genes	CHD1
cancer associated genes	CHD1L
cancer associated genes	CHD2
cancer associated genes	CHD4
cancer associated genes	CHD5
cancer associated genes	CHEK1
cancer associated genes	CHEK2
cancer associated genes	CHFR
cancer associated genes	CHIC1
cancer associated genes	CHIC2
cancer associated genes	CHL1
cancer associated genes	CHN1
cancer associated genes	CHST10
cancer associated genes	CHST11
cancer associated genes	CHUK
cancer associated genes	CIC
cancer associated genes	CIITA
cancer associated genes	CILK1
cancer associated genes	CITED2
cancer associated genes	CIZ1
cancer associated genes	CKS1B
cancer associated genes	CLDN1
cancer associated genes	CLDN23
cancer associated genes	CLIP1
cancer associated genes	CLP1
cancer associated genes	CLTC
cancer associated genes	CLTCL1
cancer associated genes	CLU
cancer associated genes	CMC4
cancer associated genes	CMTM3
cancer associated genes	CMTM5
cancer associated genes	CMTR2
cancer associated genes	CNBD1
cancer associated genes	CNBP
cancer associated genes	CNDP2
cancer associated genes	CNN1
cancer associated genes	CNOT3
cancer associated genes	CNOT9
cancer associated genes	CNR2
cancer associated genes	CNTN2
cancer associated genes	CNTNAP2
cancer associated genes	CNTRL
cancer associated genes	COL1A1
cancer associated genes	COL2A1
cancer associated genes	COL3A1
cancer associated genes	COP1
cancer associated genes	COPS2
cancer associated genes	COPS3
cancer associated genes	COPS5
cancer associated genes	COX6C
cancer associated genes	CPEB3
cancer associated genes	CPNE7
cancer associated genes	CPS1
cancer associated genes	CR1
cancer associated genes	CRBN
cancer associated genes	CREB1
cancer associated genes	CREB3L1
cancer associated genes	CREB3L2
cancer associated genes	CREBBP
cancer associated genes	CREM
cancer associated genes	CRK
cancer associated genes	CRKL
cancer associated genes	CRLF2
cancer associated genes	CRNKL1
cancer associated genes	CRNN
cancer associated genes	CROT
cancer associated genes	CRTC1
cancer associated genes	CRTC3
cancer associated genes	CRYAB
cancer associated genes	CSDE1
cancer associated genes	CSF1
cancer associated genes	CSF1R
cancer associated genes	CSF2
cancer associated genes	CSF3
cancer associated genes	CSF3R
cancer associated genes	CSMD1
cancer associated genes	CSMD3
cancer associated genes	CSNK1A1
cancer associated genes	CSNK2A1
cancer associated genes	CSNK2A2
cancer associated genes	CSRNP1
cancer associated genes	CST5
cancer associated genes	CST6
cancer associated genes	CT45A1
cancer associated genes	CTBP2
cancer associated genes	CTCF
cancer associated genes	CTCFL
cancer associated genes	CTDSPL
cancer associated genes	CTGF
cancer associated genes	CTLA4
cancer associated genes	CTNNA1
cancer associated genes	CTNNA2
cancer associated genes	CTNNA3
cancer associated genes	CTNNB1
cancer associated genes	CTNNBIP1
cancer associated genes	CTNND1
cancer associated genes	CTNND2
cancer associated genes	CTR9
cancer associated genes	CTSZ
cancer associated genes	CTTN
cancer associated genes	CUL1
cancer associated genes	CUL2
cancer associated genes	CUL3
cancer associated genes	CUL4A
cancer associated genes	CUL5
cancer associated genes	CUL7
cancer associated genes	CUX1
cancer associated genes	CXCL1
cancer associated genes	CXCL10
cancer associated genes	CXCL12
cancer associated genes	CXCL14
cancer associated genes	CXCL2
cancer associated genes	CXCL3
cancer associated genes	CXCR2
cancer associated genes	CXCR4
cancer associated genes	CXXC4
cancer associated genes	CXXC5
cancer associated genes	CYB561D2
cancer associated genes	CYB5A
cancer associated genes	CYB5R2
cancer associated genes	CYGB
cancer associated genes	CYLD
cancer associated genes	CYP17A1
cancer associated genes	CYP19A1
cancer associated genes	CYP24A1
cancer associated genes	CYP2C8
cancer associated genes	CYSLTR2
cancer associated genes	DAB2
cancer associated genes	DAB2IP
cancer associated genes	DACH1
cancer associated genes	DACT1
cancer associated genes	DAPK1
cancer associated genes	DAPK2
cancer associated genes	DAPK3
cancer associated genes	DAXX
cancer associated genes	DAZAP1
cancer associated genes	DCAF12L2
cancer associated genes	DCC
cancer associated genes	DCD
cancer associated genes	DCDC2
cancer associated genes	DCLRE1A
cancer associated genes	DCN
cancer associated genes	DCSTAMP
cancer associated genes	DCTN1
cancer associated genes	DCUN1D1
cancer associated genes	DCUN1D3
cancer associated genes	DDB2
cancer associated genes	DDHD2
cancer associated genes	DDIT3
cancer associated genes	DDR1
cancer associated genes	DDR2
cancer associated genes	DDX10
cancer associated genes	DDX3X
cancer associated genes	DDX4
cancer associated genes	DDX41
cancer associated genes	DDX5
cancer associated genes	DDX58
cancer associated genes	DDX6
cancer associated genes	2021-12-01
cancer associated genes	DEFB1
cancer associated genes	DEK
cancer associated genes	DENND2D
cancer associated genes	DFFA
cancer associated genes	DFNA5
cancer associated genes	DGCR8
cancer associated genes	DHX9
cancer associated genes	DIABLO
cancer associated genes	DICER1
cancer associated genes	DIDO1
cancer associated genes	DIRAS1
cancer associated genes	DIRAS3
cancer associated genes	DIS3
cancer associated genes	DKK1
cancer associated genes	DKK2
cancer associated genes	DKK3
cancer associated genes	DKK4
cancer associated genes	DLC1
cancer associated genes	DLEC1
cancer associated genes	DLEU1
cancer associated genes	DLEU2
cancer associated genes	DLG1
cancer associated genes	DLK1
cancer associated genes	DLX5
cancer associated genes	DMBT1
cancer associated genes	DMD
cancer associated genes	DMTF1
cancer associated genes	DNAJA3
cancer associated genes	DNAJB1
cancer associated genes	DNAJB4
cancer associated genes	DNAJC11
cancer associated genes	DND1
cancer associated genes	DNM2
cancer associated genes	DNMT1
cancer associated genes	DNMT3A
cancer associated genes	DNMT3B
cancer associated genes	DNPH1
cancer associated genes	DOK1
cancer associated genes	DOK2
cancer associated genes	DOK3
cancer associated genes	DOT1L
cancer associated genes	DPH1
cancer associated genes	DPP4
cancer associated genes	DPPA2
cancer associated genes	DPPA4
cancer associated genes	DROSHA
cancer associated genes	DSC3
cancer associated genes	DSG3
cancer associated genes	DSP
cancer associated genes	DTX1
cancer associated genes	DUSP1
cancer associated genes	DUSP12
cancer associated genes	DUSP16
cancer associated genes	DUSP2
cancer associated genes	DUSP22
cancer associated genes	DUSP26
cancer associated genes	DUSP4
cancer associated genes	DUSP5
cancer associated genes	DUSP6
cancer associated genes	DUSP9
cancer associated genes	DUX4L1
cancer associated genes	E2F1
cancer associated genes	E2F2
cancer associated genes	E2F3
cancer associated genes	E2F5
cancer associated genes	EAF1
cancer associated genes	EAF2
cancer associated genes	EBF1
cancer associated genes	EBF3
cancer associated genes	ECHS1
cancer associated genes	ECT2
cancer associated genes	ECT2L
cancer associated genes	EDA2R
cancer associated genes	EDNRB
cancer associated genes	EED
cancer associated genes	EEF1A1
cancer associated genes	EEF1A2
cancer associated genes	EEF1D
cancer associated genes	EEF1E1
cancer associated genes	EFNA5
cancer associated genes	EFTUD2
cancer associated genes	EGFL7
cancer associated genes	EGFR
cancer associated genes	EGLN1
cancer associated genes	EGLN3
cancer associated genes	EGR1
cancer associated genes	EGR2
cancer associated genes	EHD2
cancer associated genes	EHD3
cancer associated genes	EHF
cancer associated genes	EI24
cancer associated genes	EIF1AX
cancer associated genes	EIF3E
cancer associated genes	EIF3F
cancer associated genes	EIF3I
cancer associated genes	EIF4A2
cancer associated genes	EIF4E
cancer associated genes	EIF5A2
cancer associated genes	ELAVL1
cancer associated genes	ELF3
cancer associated genes	ELF4
cancer associated genes	ELK1
cancer associated genes	ELK3
cancer associated genes	ELK4
cancer associated genes	ELL
cancer associated genes	ELN
cancer associated genes	ELOC
cancer associated genes	ELP2
cancer associated genes	EML4
cancer associated genes	EMP1
cancer associated genes	EMP2
cancer associated genes	EMSY
cancer associated genes	EN2
cancer associated genes	ENPEP
cancer associated genes	ENTPD5
cancer associated genes	EP300
cancer associated genes	EP400
cancer associated genes	EPAS1
cancer associated genes	EPB41
cancer associated genes	EPB41L3
cancer associated genes	EPCAM
cancer associated genes	EPHA1
cancer associated genes	EPHA2
cancer associated genes	EPHA3
cancer associated genes	EPHA5
cancer associated genes	EPHA7
cancer associated genes	EPHB1
cancer associated genes	EPHB2
cancer associated genes	EPHB3
cancer associated genes	EPHB4
cancer associated genes	EPHB6
cancer associated genes	EPOR
cancer associated genes	EPS15
cancer associated genes	EPS8
cancer associated genes	ERAS
cancer associated genes	ERBB2
cancer associated genes	ERBB3
cancer associated genes	ERBB4
cancer associated genes	ERC1
cancer associated genes	ERCC2
cancer associated genes	ERCC3
cancer associated genes	ERCC4
cancer associated genes	ERCC5
cancer associated genes	ERF
cancer associated genes	ERG
cancer associated genes	ERGIC1
cancer associated genes	ERRFI1
cancer associated genes	ERVW-1
cancer associated genes	ESCO2
cancer associated genes	ESPL1
cancer associated genes	ESR1
cancer associated genes	ESR2
cancer associated genes	ESRP1
cancer associated genes	ESRRA
cancer associated genes	ESRRB
cancer associated genes	ETAA1
cancer associated genes	ETNK1
cancer associated genes	ETS1
cancer associated genes	ETS2
cancer associated genes	ETV1
cancer associated genes	ETV3
cancer associated genes	ETV4
cancer associated genes	ETV5
cancer associated genes	ETV6
cancer associated genes	EVI2A
cancer associated genes	EVI5
cancer associated genes	EWSR1
cancer associated genes	EXOSC6
cancer associated genes	EXT1
cancer associated genes	EXT2
cancer associated genes	EXTL1
cancer associated genes	EXTL2
cancer associated genes	EXTL3
cancer associated genes	EYA4
cancer associated genes	EZH1
cancer associated genes	EZH2
cancer associated genes	EZHIP
cancer associated genes	EZR
cancer associated genes	FABP3
cancer associated genes	FADD
cancer associated genes	FAF1
cancer associated genes	FAM131B
cancer associated genes	FAM135B
cancer associated genes	FAM172A
cancer associated genes	FAM174B
cancer associated genes	FAM186A
cancer associated genes	FAM188A
cancer associated genes	FAM189B
cancer associated genes	FAM46C
cancer associated genes	FAM47C
cancer associated genes	FAM72A
cancer associated genes	FAM83D
cancer associated genes	FANCA
cancer associated genes	FANCC
cancer associated genes	FANCD2
cancer associated genes	FANCE
cancer associated genes	FANCF
cancer associated genes	FANCG
cancer associated genes	FANCL
cancer associated genes	FAS
cancer associated genes	FASN
cancer associated genes	FAT1
cancer associated genes	FAT2
cancer associated genes	FAT3
cancer associated genes	FAT4
cancer associated genes	FBLN1
cancer associated genes	FBLN2
cancer associated genes	FBN2
cancer associated genes	FBP1
cancer associated genes	FBXL13
cancer associated genes	FBXO11
cancer associated genes	FBXO25
cancer associated genes	FBXO31
cancer associated genes	FBXO32
cancer associated genes	FBXW7
cancer associated genes	FCGR2B
cancer associated genes	FCRL4
cancer associated genes	FDPS
cancer associated genes	FEN1
cancer associated genes	FER1L4
cancer associated genes	FES
cancer associated genes	FEV
cancer associated genes	FEZF1
cancer associated genes	FGD5
cancer associated genes	FGF10
cancer associated genes	FGF12
cancer associated genes	FGF14
cancer associated genes	FGF19
cancer associated genes	FGF23
cancer associated genes	FGF3
cancer associated genes	FGF4
cancer associated genes	FGF5
cancer associated genes	FGF6
cancer associated genes	FGF8
cancer associated genes	FGFR1
cancer associated genes	FGFR1OP
cancer associated genes	FGFR2
cancer associated genes	FGFR3
cancer associated genes	FGFR4
cancer associated genes	FGR
cancer associated genes	FH
cancer associated genes	FHIT
cancer associated genes	FHL1
cancer associated genes	FHL2
cancer associated genes	FIP1L1
cancer associated genes	FKBP9
cancer associated genes	FLCN
cancer associated genes	FLI1
cancer associated genes	FLNA
cancer associated genes	FLT1
cancer associated genes	FLT3
cancer associated genes	FLT4
cancer associated genes	FLYWCH1
cancer associated genes	FN1
cancer associated genes	FNBP1
cancer associated genes	FNDC3B
cancer associated genes	FOS
cancer associated genes	FOSL1
cancer associated genes	FOXA1
cancer associated genes	FOXA2
cancer associated genes	FOXC1
cancer associated genes	FOXD3
cancer associated genes	FOXD4L1
cancer associated genes	FOXF1
cancer associated genes	FOXG1
cancer associated genes	FOXL2
cancer associated genes	FOXM1
cancer associated genes	FOXO1
cancer associated genes	FOXO3
cancer associated genes	FOXO4
cancer associated genes	FOXO6
cancer associated genes	FOXP1
cancer associated genes	FOXP3
cancer associated genes	FOXQ1
cancer associated genes	FOXR1
cancer associated genes	FRAT1
cancer associated genes	FRK
cancer associated genes	FRS2
cancer associated genes	FRS3
cancer associated genes	FSTL3
cancer associated genes	FUBP1
cancer associated genes	FURIN
cancer associated genes	FUS
cancer associated genes	FXN
cancer associated genes	FYN
cancer associated genes	FZD2
cancer associated genes	FZR1
cancer associated genes	G0S2
cancer associated genes	GAB1
cancer associated genes	GAB2
cancer associated genes	GABARAP
cancer associated genes	GABRA6
cancer associated genes	GADD45A
cancer associated genes	GADD45B
cancer associated genes	GADD45G
cancer associated genes	GADD45GIP1
cancer associated genes	GAEC1
cancer associated genes	GALNT10
cancer associated genes	GALR1
cancer associated genes	GALR2
cancer associated genes	GANAB
cancer associated genes	GAS1
cancer associated genes	GAS5
cancer associated genes	GAS7
cancer associated genes	GATA1
cancer associated genes	GATA2
cancer associated genes	GATA3
cancer associated genes	GATA4
cancer associated genes	GATA5
cancer associated genes	GATA6
cancer associated genes	GBP1
cancer associated genes	GFI1
cancer associated genes	GFI1B
cancer associated genes	GGNBP2
cancer associated genes	GID4
cancer associated genes	GJA1
cancer associated genes	GJB2
cancer associated genes	GKN1
cancer associated genes	GKN2
cancer associated genes	GLI1
cancer associated genes	GLI2
cancer associated genes	GLI3
cancer associated genes	GLIPR1
cancer associated genes	GLO1
cancer associated genes	GLS2
cancer associated genes	GLTSCR1
cancer associated genes	GLTSCR2
cancer associated genes	GMNN
cancer associated genes	GMPS
cancer associated genes	GNA11
cancer associated genes	GNA12
cancer associated genes	GNA13
cancer associated genes	GNAI2
cancer associated genes	GNAQ
cancer associated genes	GNAS
cancer associated genes	GNAT1
cancer associated genes	GNB1
cancer associated genes	GNB2L1
cancer associated genes	GNMT
cancer associated genes	GOLGA5
cancer associated genes	GOLPH3
cancer associated genes	GOPC
cancer associated genes	GORAB
cancer associated genes	GPAT4
cancer associated genes	GPC3
cancer associated genes	GPC5
cancer associated genes	GPHN
cancer associated genes	GPM6A
cancer associated genes	GPM6B
cancer associated genes	GPR132
cancer associated genes	GPRC5A
cancer associated genes	GPS2
cancer associated genes	GPX3
cancer associated genes	GREM1
cancer associated genes	GRIN2A
cancer associated genes	GRM1
cancer associated genes	GRM3
cancer associated genes	GSK3A
cancer associated genes	GSK3B
cancer associated genes	GSM1
cancer associated genes	GSN
cancer associated genes	GSTP1
cancer associated genes	GSTT1
cancer associated genes	GTF2I
cancer associated genes	GTPBP4
cancer associated genes	GTSE1
cancer associated genes	GUCY2C
cancer associated genes	H1-2
cancer associated genes	H1-3
cancer associated genes	H1-4
cancer associated genes	H1-5
cancer associated genes	H19
cancer associated genes	H2AC11
cancer associated genes	H2AC16
cancer associated genes	H2AC17
cancer associated genes	H2AC6
cancer associated genes	H2AFX
cancer associated genes	H2BC11
cancer associated genes	H2BC12
cancer associated genes	H2BC17
cancer associated genes	H2BC4
cancer associated genes	H2BC5
cancer associated genes	H2BC8
cancer associated genes	H3-3A
cancer associated genes	H3-3B
cancer associated genes	H3-4
cancer associated genes	H3-5
cancer associated genes	H3C1
cancer associated genes	H3C10
cancer associated genes	H3C11
cancer associated genes	H3C12
cancer associated genes	H3C13
cancer associated genes	H3C14
cancer associated genes	H3C15
cancer associated genes	H3C2
cancer associated genes	H3C3
cancer associated genes	H3C4
cancer associated genes	H3C6
cancer associated genes	H3C7
cancer associated genes	H3C8
cancer associated genes	H3F3A
cancer associated genes	H3F3B
cancer associated genes	H3P6
cancer associated genes	H4C9
cancer associated genes	HACD4
cancer associated genes	HACE1
cancer associated genes	HAS1
cancer associated genes	HAX1
cancer associated genes	HBP1
cancer associated genes	HCAR2
cancer associated genes	HDAC1
cancer associated genes	HDAC3
cancer associated genes	HDAC4
cancer associated genes	HDAC7
cancer associated genes	HDGFRP2
cancer associated genes	HECA
cancer associated genes	HEPACAM
cancer associated genes	HERC2
cancer associated genes	HERPUD1
cancer associated genes	HES6
cancer associated genes	HEY1
cancer associated genes	HGF
cancer associated genes	HHEX
cancer associated genes	HIC1
cancer associated genes	HIF1A
cancer associated genes	HINT1
cancer associated genes	HIP1
cancer associated genes	HIPK2
cancer associated genes	HIRA
cancer associated genes	HIST1H3B
cancer associated genes	HIST1H4I
cancer associated genes	HIVEP1
cancer associated genes	HIVEP3
cancer associated genes	HLA-A
cancer associated genes	HLA-B
cancer associated genes	HLA-C
cancer associated genes	HLF
cancer associated genes	HLTF
cancer associated genes	HMGA1
cancer associated genes	HMGA2
cancer associated genes	HMGN2P46
cancer associated genes	HMGN5
cancer associated genes	HNF1A
cancer associated genes	HNF4A
cancer associated genes	HNRNPA1
cancer associated genes	HNRNPA2B1
cancer associated genes	HOMER2
cancer associated genes	HOOK3
cancer associated genes	HOPX
cancer associated genes	HOTAIR
cancer associated genes	HOTS
cancer associated genes	HOTTIP
cancer associated genes	HOXA-AS2
cancer associated genes	HOXA1
cancer associated genes	HOXA11
cancer associated genes	HOXA13
cancer associated genes	HOXA3
cancer associated genes	HOXA9
cancer associated genes	HOXB13
cancer associated genes	HOXC11
cancer associated genes	HOXC13
cancer associated genes	HOXD11
cancer associated genes	HOXD13
cancer associated genes	HOXD9
cancer associated genes	HPGD
cancer associated genes	HRAS
cancer associated genes	HRASLS2
cancer associated genes	HRG
cancer associated genes	HSD3B1
cancer associated genes	HSP90AA1
cancer associated genes	HSP90AB1
cancer associated genes	HSP90B1
cancer associated genes	HSPA1A
cancer associated genes	HSPA4
cancer associated genes	HSPA5
cancer associated genes	HSPB1
cancer associated genes	HSPB7
cancer associated genes	HSPD1
cancer associated genes	HSPG2
cancer associated genes	HTATIP2
cancer associated genes	HTRA1
cancer associated genes	HTRA2
cancer associated genes	HTRA3
cancer associated genes	HULC
cancer associated genes	ICOSLG
cancer associated genes	ID1
cancer associated genes	ID2
cancer associated genes	ID3
cancer associated genes	ID4
cancer associated genes	IDH1
cancer associated genes	IDH2
cancer associated genes	IER3
cancer associated genes	IFI16
cancer associated genes	IFNAR1
cancer associated genes	IFNG
cancer associated genes	IFNGR1
cancer associated genes	IFT88
cancer associated genes	IGF1
cancer associated genes	IGF1R
cancer associated genes	IGF2
cancer associated genes	IGF2BP1
cancer associated genes	IGF2BP2
cancer associated genes	IGF2R
cancer associated genes	IGFALS
cancer associated genes	IGFBP3
cancer associated genes	IGFBP4
cancer associated genes	IGFBP5
cancer associated genes	IGFBP7
cancer associated genes	IGFBPL1
cancer associated genes	IGH
cancer associated genes	IGK
cancer associated genes	IGL
cancer associated genes	IKBKB
cancer associated genes	IKBKE
cancer associated genes	IKZF1
cancer associated genes	IKZF2
cancer associated genes	IKZF3
cancer associated genes	IL10
cancer associated genes	IL17A
cancer associated genes	IL17RD
cancer associated genes	IL2
cancer associated genes	IL21R
cancer associated genes	IL24
cancer associated genes	IL3
cancer associated genes	IL6ST
cancer associated genes	IL7R
cancer associated genes	ILK
cancer associated genes	ING1
cancer associated genes	ING2
cancer associated genes	ING3
cancer associated genes	ING4
cancer associated genes	ING5
cancer associated genes	INHA
cancer associated genes	INHBA
cancer associated genes	INO80
cancer associated genes	INPP4A
cancer associated genes	INPP4B
cancer associated genes	INPP5D
cancer associated genes	INPPL1
cancer associated genes	INSR
cancer associated genes	INTS1
cancer associated genes	INTS2
cancer associated genes	INTS3
cancer associated genes	INTS4
cancer associated genes	INTS5
cancer associated genes	INTS6
cancer associated genes	INTS7
cancer associated genes	INTS8
cancer associated genes	IQGAP2
cancer associated genes	IRAK1
cancer associated genes	IRF1
cancer associated genes	IRF2
cancer associated genes	IRF3
cancer associated genes	IRF4
cancer associated genes	IRF5
cancer associated genes	IRF8
cancer associated genes	IRS1
cancer associated genes	IRS2
cancer associated genes	IRS4
cancer associated genes	IRX1
cancer associated genes	ISG15
cancer associated genes	IST1
cancer associated genes	ISX
cancer associated genes	ITGA3
cancer associated genes	ITGA5
cancer associated genes	ITGA7
cancer associated genes	ITGAV
cancer associated genes	ITGB1
cancer associated genes	ITGB3
cancer associated genes	ITK
cancer associated genes	JAK1
cancer associated genes	JAK2
cancer associated genes	JAK3
cancer associated genes	JARID2
cancer associated genes	JAZF1
cancer associated genes	JDP2
cancer associated genes	JUN
cancer associated genes	JUNB
cancer associated genes	JUND
cancer associated genes	JUP
cancer associated genes	KANK1
cancer associated genes	KAT5
cancer associated genes	KAT6A
cancer associated genes	KAT6B
cancer associated genes	KAT7
cancer associated genes	KBTBD4
cancer associated genes	KCNJ5
cancer associated genes	KCNRG
cancer associated genes	KDM2A
cancer associated genes	KDM2B
cancer associated genes	KDM3A
cancer associated genes	KDM3B
cancer associated genes	KDM4C
cancer associated genes	KDM5A
cancer associated genes	KDM5B
cancer associated genes	KDM5C
cancer associated genes	KDM6A
cancer associated genes	KDM8
cancer associated genes	KDR
cancer associated genes	KDSR
cancer associated genes	KEAP1
cancer associated genes	KEL
cancer associated genes	KIAA0101
cancer associated genes	KIAA1524
cancer associated genes	KIAA1549
cancer associated genes	KIF14
cancer associated genes	KIF1B
cancer associated genes	KIF5B
cancer associated genes	KIF7
cancer associated genes	KIFC1
cancer associated genes	KISS1
cancer associated genes	KIT
cancer associated genes	KL
cancer associated genes	KLF10
cancer associated genes	KLF2
cancer associated genes	KLF3
cancer associated genes	KLF4
cancer associated genes	KLF5
cancer associated genes	KLF6
cancer associated genes	KLF8
cancer associated genes	KLHL36
cancer associated genes	KLHL6
cancer associated genes	KLK10
cancer associated genes	KLK2
cancer associated genes	KLK6
cancer associated genes	KMT2A
cancer associated genes	KMT2B
cancer associated genes	KMT2C
cancer associated genes	KMT2D
cancer associated genes	KMT5A
cancer associated genes	KNL1
cancer associated genes	KNSTRN
cancer associated genes	KRAS
cancer associated genes	KRIT1
cancer associated genes	KRT19
cancer associated genes	KSR2
cancer associated genes	KTN1
cancer associated genes	L3MBTL4
cancer associated genes	LAMTOR5
cancer associated genes	LAPTM4B
cancer associated genes	LARP4B
cancer associated genes	LASP1
cancer associated genes	LAT2
cancer associated genes	LATS1
cancer associated genes	LATS2
cancer associated genes	LCK
cancer associated genes	LCN2
cancer associated genes	LCP1
cancer associated genes	LDB1
cancer associated genes	LDHB
cancer associated genes	LEF1
cancer associated genes	LEFTY1
cancer associated genes	LEFTY2
cancer associated genes	LEPROTL1
cancer associated genes	LETMD1
cancer associated genes	LGALS7
cancer associated genes	LHFPL6
cancer associated genes	LHX1
cancer associated genes	LHX4
cancer associated genes	LHX6
cancer associated genes	LIFR
cancer associated genes	LIMA1
cancer associated genes	LIMD1
cancer associated genes	LIN28A
cancer associated genes	LIN28B
cancer associated genes	LIN9
cancer associated genes	LINC-PINT
cancer associated genes	LITAF
cancer associated genes	LLGL1
cancer associated genes	LMNA
cancer associated genes	LMNTD1
cancer associated genes	LMO1
cancer associated genes	LMO2
cancer associated genes	LMO3
cancer associated genes	LMO4
cancer associated genes	LMX1B
cancer associated genes	LOC401317
cancer associated genes	LOX
cancer associated genes	LPAR4
cancer associated genes	LPP
cancer associated genes	LRIG1
cancer associated genes	LRIG3
cancer associated genes	LRMP
cancer associated genes	LRP1B
cancer associated genes	LRP5
cancer associated genes	LRP6
cancer associated genes	LRRC3B
cancer associated genes	LRRC4
cancer associated genes	LRRK2
cancer associated genes	LSAMP
cancer associated genes	LSM1
cancer associated genes	LSM14A
cancer associated genes	LTB
cancer associated genes	LTF
cancer associated genes	LTK
cancer associated genes	LUADT1
cancer associated genes	LXN
cancer associated genes	LY75-CD302
cancer associated genes	LYL1
cancer associated genes	LYN
cancer associated genes	LZTR1
cancer associated genes	LZTS1
cancer associated genes	MACC1
cancer associated genes	MACROD1
cancer associated genes	MAD1L1
cancer associated genes	MAD2L2
cancer associated genes	MADD
cancer associated genes	MAF
cancer associated genes	MAFA
cancer associated genes	MAFB
cancer associated genes	MAGEA11
cancer associated genes	MAGED1
cancer associated genes	MAL
cancer associated genes	MALAT1
cancer associated genes	MALT1
cancer associated genes	MAML2
cancer associated genes	MAP2
cancer associated genes	MAP2K1
cancer associated genes	MAP2K2
cancer associated genes	MAP2K4
cancer associated genes	MAP2K7
cancer associated genes	MAP3K1
cancer associated genes	MAP3K13
cancer associated genes	MAP3K14
cancer associated genes	MAP3K4
cancer associated genes	MAP3K6
cancer associated genes	MAP3K7
cancer associated genes	MAP3K8
cancer associated genes	MAP4K1
cancer associated genes	MAPK1
cancer associated genes	MAPK10
cancer associated genes	MAPK3
cancer associated genes	MAPK9
cancer associated genes	MAPKAP1
cancer associated genes	MAPRE1
cancer associated genes	MARCKS
cancer associated genes	MARK2
cancer associated genes	MARVELD1
cancer associated genes	MAS1
cancer associated genes	MAT2A
cancer associated genes	MAX
cancer associated genes	MB21D2
cancer associated genes	MBD1
cancer associated genes	MBD4
cancer associated genes	MBD6
cancer associated genes	MCC
cancer associated genes	MCF2
cancer associated genes	MCF2L
cancer associated genes	MCL1
cancer associated genes	MCM3AP
cancer associated genes	MCM9
cancer associated genes	MCPH1
cancer associated genes	MCTS1
cancer associated genes	MDC1
cancer associated genes	MDM2
cancer associated genes	MDM4
cancer associated genes	MDS2
cancer associated genes	MECOM
cancer associated genes	MED12
cancer associated genes	MEF2B
cancer associated genes	MEF2C
cancer associated genes	MEF2D
cancer associated genes	MEFV
cancer associated genes	MEG3
cancer associated genes	MEIS1
cancer associated genes	MEN1
cancer associated genes	MERTK
cancer associated genes	MET
cancer associated genes	MFHAS1
cancer associated genes	MFNG
cancer associated genes	MFSD2A
cancer associated genes	MGA
cancer associated genes	MGAM
cancer associated genes	MGMT
cancer associated genes	MIA
cancer associated genes	MIA2
cancer associated genes	MIB1
cancer associated genes	MIDEAS
cancer associated genes	MIEN1
cancer associated genes	MINA
cancer associated genes	MIR1-1
cancer associated genes	MIR1-2
cancer associated genes	MIR100
cancer associated genes	MIR100HG
cancer associated genes	MIR101-1
cancer associated genes	MIR101-2
cancer associated genes	MIR106A
cancer associated genes	MIR106B
cancer associated genes	MIR107
cancer associated genes	MIR10A
cancer associated genes	MIR10B
cancer associated genes	MIR122
cancer associated genes	MIR1226
cancer associated genes	MIR124-1
cancer associated genes	MIR124-2
cancer associated genes	MIR124-3
cancer associated genes	MIR1247
cancer associated genes	MIR125A
cancer associated genes	MIR125B1
cancer associated genes	MIR125B2
cancer associated genes	MIR126
cancer associated genes	MIR127
cancer associated genes	MIR128-1
cancer associated genes	MIR129-1
cancer associated genes	MIR129-2
cancer associated genes	MIR1291
cancer associated genes	MIR1297
cancer associated genes	MIR130A
cancer associated genes	MIR130B
cancer associated genes	MIR132
cancer associated genes	MIR133A1
cancer associated genes	MIR133A2
cancer associated genes	MIR133B
cancer associated genes	MIR134
cancer associated genes	MIR135A1
cancer associated genes	MIR135A2
cancer associated genes	MIR135B
cancer associated genes	MIR136
cancer associated genes	MIR137
cancer associated genes	MIR138-1
cancer associated genes	MIR138-2
cancer associated genes	MIR140
cancer associated genes	MIR141
cancer associated genes	MIR142
cancer associated genes	MIR143
cancer associated genes	MIR145
cancer associated genes	MIR146A
cancer associated genes	MIR146B
cancer associated genes	MIR147A
cancer associated genes	MIR148A
cancer associated genes	MIR148B
cancer associated genes	MIR149
cancer associated genes	MIR150
cancer associated genes	MIR151A
cancer associated genes	MIR152
cancer associated genes	MIR155
cancer associated genes	MIR155HG
cancer associated genes	MIR15A
cancer associated genes	MIR16-1
cancer associated genes	MIR16-2
cancer associated genes	MIR17
cancer associated genes	MIR17HG
cancer associated genes	MIR181A1
cancer associated genes	MIR181A2
cancer associated genes	MIR181B1
cancer associated genes	MIR181B2
cancer associated genes	MIR181C
cancer associated genes	MIR182
cancer associated genes	MIR183
cancer associated genes	MIR184
cancer associated genes	MIR185
cancer associated genes	MIR186
cancer associated genes	MIR187
cancer associated genes	MIR18A
cancer associated genes	MIR18B
cancer associated genes	MIR1908
cancer associated genes	MIR191
cancer associated genes	MIR192
cancer associated genes	MIR193A
cancer associated genes	MIR193B
cancer associated genes	MIR194-1
cancer associated genes	MIR194-2
cancer associated genes	MIR195
cancer associated genes	MIR196A1
cancer associated genes	MIR196A2
cancer associated genes	MIR196B
cancer associated genes	MIR198
cancer associated genes	MIR199A1
cancer associated genes	MIR19A
cancer associated genes	MIR19B1
cancer associated genes	MIR200A
cancer associated genes	MIR200B
cancer associated genes	MIR200C
cancer associated genes	MIR203A
cancer associated genes	MIR204
cancer associated genes	MIR205
cancer associated genes	MIR206
cancer associated genes	MIR20A
cancer associated genes	MIR20B
cancer associated genes	MIR21
cancer associated genes	MIR210
cancer associated genes	MIR211
cancer associated genes	MIR212
cancer associated genes	MIR214
cancer associated genes	MIR215
cancer associated genes	MIR217
cancer associated genes	MIR218-1
cancer associated genes	MIR218-2
cancer associated genes	MIR219A1
cancer associated genes	MIR22
cancer associated genes	MIR221
cancer associated genes	MIR222
cancer associated genes	MIR223
cancer associated genes	MIR224
cancer associated genes	MIR23A
cancer associated genes	MIR23B
cancer associated genes	MIR24-1
cancer associated genes	MIR25
cancer associated genes	MIR26A1
cancer associated genes	MIR26A2
cancer associated genes	MIR26B
cancer associated genes	MIR27A
cancer associated genes	MIR27B
cancer associated genes	MIR28
cancer associated genes	MIR296
cancer associated genes	MIR29A
cancer associated genes	MIR29B1
cancer associated genes	MIR29C
cancer associated genes	MIR301A
cancer associated genes	MIR302B
cancer associated genes	MIR30A
cancer associated genes	MIR30C1
cancer associated genes	MIR31
cancer associated genes	MIR320A
cancer associated genes	MIR326
cancer associated genes	MIR329-1
cancer associated genes	MIR330
cancer associated genes	MIR335
cancer associated genes	MIR338
cancer associated genes	MIR33A
cancer associated genes	MIR340
cancer associated genes	MIR34A
cancer associated genes	MIR34B
cancer associated genes	MIR34C
cancer associated genes	MIR367
cancer associated genes	MIR370
cancer associated genes	MIR372
cancer associated genes	MIR373
cancer associated genes	MIR374A
cancer associated genes	MIR375
cancer associated genes	MIR378A
cancer associated genes	MIR380
cancer associated genes	MIR383
cancer associated genes	MIR409
cancer associated genes	MIR410
cancer associated genes	MIR421
cancer associated genes	MIR422A
cancer associated genes	MIR423
cancer associated genes	MIR424
cancer associated genes	MIR449A
cancer associated genes	MIR449B
cancer associated genes	MIR451A
cancer associated genes	MIR454
cancer associated genes	MIR483
cancer associated genes	MIR485
cancer associated genes	MIR486-1
cancer associated genes	MIR487B
cancer associated genes	MIR490
cancer associated genes	MIR493
cancer associated genes	MIR494
cancer associated genes	MIR495
cancer associated genes	MIR497
cancer associated genes	MIR502
cancer associated genes	MIR503
cancer associated genes	MIR504
cancer associated genes	MIR505
cancer associated genes	MIR506
cancer associated genes	MIR507
cancer associated genes	MIR508
cancer associated genes	MIR509-3
cancer associated genes	MIR511
cancer associated genes	MIR513A2
cancer associated genes	MIR517A
cancer associated genes	MIR517C
cancer associated genes	MIR519D
cancer associated genes	MIR520B
cancer associated genes	MIR520C
cancer associated genes	MIR520G
cancer associated genes	MIR526B
cancer associated genes	MIR544A
cancer associated genes	MIR551A
cancer associated genes	MIR574
cancer associated genes	MIR575
cancer associated genes	MIR615
cancer associated genes	MIR633
cancer associated genes	MIR636
cancer associated genes	MIR645
cancer associated genes	MIR663A
cancer associated genes	MIR7-1
cancer associated genes	MIR7-2
cancer associated genes	MIR7-3
cancer associated genes	MIR708
cancer associated genes	MIR744
cancer associated genes	MIR874
cancer associated genes	MIR888
cancer associated genes	MIR9-1
cancer associated genes	MIR9-2
cancer associated genes	MIR9-3
cancer associated genes	MIR92A1
cancer associated genes	MIR92B
cancer associated genes	MIR93
cancer associated genes	MIR941-1
cancer associated genes	MIR944
cancer associated genes	MIR95
cancer associated genes	MIR96
cancer associated genes	MIR98
cancer associated genes	MIR99A
cancer associated genes	MIR99AHG
cancer associated genes	MIRLET7A1
cancer associated genes	MIRLET7A2
cancer associated genes	MIRLET7A3
cancer associated genes	MIRLET7B
cancer associated genes	MIRLET7C
cancer associated genes	MIRLET7D
cancer associated genes	MIRLET7E
cancer associated genes	MIRLET7F1
cancer associated genes	MIRLET7F2
cancer associated genes	MIRLET7G
cancer associated genes	MIRLET7I
cancer associated genes	MITF
cancer associated genes	MKI67
cancer associated genes	MKL2
cancer associated genes	MKNK1
cancer associated genes	MLANA
cancer associated genes	MLF1
cancer associated genes	MLH1
cancer associated genes	MLH3
cancer associated genes	MLLT1
cancer associated genes	MLLT10
cancer associated genes	MLLT11
cancer associated genes	MLLT3
cancer associated genes	MLLT4
cancer associated genes	MLLT6
cancer associated genes	MME
cancer associated genes	MMP12
cancer associated genes	MMS22L
cancer associated genes	MN1
cancer associated genes	MNAT1
cancer associated genes	MNT
cancer associated genes	MNX1
cancer associated genes	MOB1A
cancer associated genes	MOB1B
cancer associated genes	MOB3B
cancer associated genes	MOS
cancer associated genes	MPEG1
cancer associated genes	MPL
cancer associated genes	MPST
cancer associated genes	MRAS
cancer associated genes	MRE11
cancer associated genes	MRE11A
cancer associated genes	MRTFA
cancer associated genes	MRVI1
cancer associated genes	MSH2
cancer associated genes	MSH3
cancer associated genes	MSH6
cancer associated genes	MSI1
cancer associated genes	MSI2
cancer associated genes	MSMB
cancer associated genes	MSN
cancer associated genes	MST1
cancer associated genes	MST1R
cancer associated genes	MT1DP
cancer associated genes	MT1F
cancer associated genes	MT1G
cancer associated genes	MT1M
cancer associated genes	MT2A
cancer associated genes	MTAP
cancer associated genes	MTCP1
cancer associated genes	MTDH
cancer associated genes	MTOR
cancer associated genes	MTSS1
cancer associated genes	MTUS1
cancer associated genes	MUC1
cancer associated genes	MUC16
cancer associated genes	MUC4
cancer associated genes	MUM1
cancer associated genes	MUS81
cancer associated genes	MUTYH
cancer associated genes	MXI1
cancer associated genes	MYB
cancer associated genes	MYBBP1A
cancer associated genes	MYC
cancer associated genes	MYCL
cancer associated genes	MYCN
cancer associated genes	MYD88
cancer associated genes	MYH11
cancer associated genes	MYH9
cancer associated genes	MYO18A
cancer associated genes	MYO18B
cancer associated genes	MYO1A
cancer associated genes	MYO5A
cancer associated genes	MYOD1
cancer associated genes	MZB1
cancer associated genes	N4BP2
cancer associated genes	NAAA
cancer associated genes	NAB2
cancer associated genes	NACA
cancer associated genes	NADK
cancer associated genes	NANOG
cancer associated genes	NANOGP8
cancer associated genes	NAPEPLD
cancer associated genes	NBEA
cancer associated genes	NBEAP1
cancer associated genes	NBN
cancer associated genes	NBPF12
cancer associated genes	NCKIPSD
cancer associated genes	NCOA1
cancer associated genes	NCOA2
cancer associated genes	NCOA3
cancer associated genes	NCOA4
cancer associated genes	NCOA5
cancer associated genes	NCOR1
cancer associated genes	NCOR2
cancer associated genes	NCSTN
cancer associated genes	NDN
cancer associated genes	NDRG1
cancer associated genes	NDRG2
cancer associated genes	NDRG4
cancer associated genes	NDST4
cancer associated genes	NEAT1
cancer associated genes	NECTIN4
cancer associated genes	NEDD4
cancer associated genes	NEDD4L
cancer associated genes	NEDD9
cancer associated genes	NEFH
cancer associated genes	NEGR1
cancer associated genes	NET1
cancer associated genes	NEURL1
cancer associated genes	NF1
cancer associated genes	NF2
cancer associated genes	NFATC2
cancer associated genes	NFE2
cancer associated genes	NFE2L2
cancer associated genes	NFIB
cancer associated genes	NFKB1
cancer associated genes	NFKB2
cancer associated genes	NFKBIA
cancer associated genes	NFKBIE
cancer associated genes	NGFR
cancer associated genes	NIN
cancer associated genes	NINJ1
cancer associated genes	NINL
cancer associated genes	NIPBL
cancer associated genes	NIT2
cancer associated genes	NKTR
cancer associated genes	NKX2-1
cancer associated genes	NKX2-8
cancer associated genes	NKX3-1
cancer associated genes	NME1
cancer associated genes	NNAT
cancer associated genes	NOD1
cancer associated genes	NOL7
cancer associated genes	NONO
cancer associated genes	NOTCH1
cancer associated genes	NOTCH2
cancer associated genes	NOTCH3
cancer associated genes	NOTCH4
cancer associated genes	NOV
cancer associated genes	NPAS2
cancer associated genes	NPEPPS
cancer associated genes	NPM1
cancer associated genes	NPRL2
cancer associated genes	NR0B2
cancer associated genes	NR1I2
cancer associated genes	NR2C2
cancer associated genes	NR4A1
cancer associated genes	NR4A3
cancer associated genes	NRAS
cancer associated genes	NRBP1
cancer associated genes	NRCAM
cancer associated genes	NRF1
cancer associated genes	NRG1
cancer associated genes	NRK
cancer associated genes	NRP1
cancer associated genes	NRSN2
cancer associated genes	NSD1
cancer associated genes	NSD2
cancer associated genes	NSD3
cancer associated genes	NT5C2
cancer associated genes	NT5C3A
cancer associated genes	NTHL1
cancer associated genes	NTRK1
cancer associated genes	NTRK2
cancer associated genes	NTRK3
cancer associated genes	NUAK1
cancer associated genes	NUAK2
cancer associated genes	NUF2
cancer associated genes	NUMA1
cancer associated genes	NUMB
cancer associated genes	NUP214
cancer associated genes	NUP93
cancer associated genes	NUP98
cancer associated genes	NUPR1
cancer associated genes	NUTM1
cancer associated genes	NUTM2A
cancer associated genes	NUTM2B
cancer associated genes	NUTM2D
cancer associated genes	NXF1
cancer associated genes	OLFM4
cancer associated genes	OLIG2
cancer associated genes	OLR1
cancer associated genes	OMD
cancer associated genes	ONECUT1
cancer associated genes	OPCML
cancer associated genes	OSCP1
cancer associated genes	OSGIN1
cancer associated genes	OTX2
cancer associated genes	P2RY8
cancer associated genes	PA2G4
cancer associated genes	PABPC1
cancer associated genes	PACRG
cancer associated genes	PADI2
cancer associated genes	PAEP
cancer associated genes	PAFAH1B1
cancer associated genes	PAFAH1B2
cancer associated genes	PAG1
cancer associated genes	PAIP2
cancer associated genes	PAK1
cancer associated genes	PAK2
cancer associated genes	PAK3
cancer associated genes	PAK5
cancer associated genes	PAK7
cancer associated genes	PALB2
cancer associated genes	PANO1
cancer associated genes	PANX2
cancer associated genes	PARK2
cancer associated genes	PARK7
cancer associated genes	PARM1
cancer associated genes	PARP1
cancer associated genes	PARP2
cancer associated genes	PARP3
cancer associated genes	PARP4
cancer associated genes	PASK
cancer associated genes	PATZ1
cancer associated genes	PAWR
cancer associated genes	PAX2
cancer associated genes	PAX3
cancer associated genes	PAX4
cancer associated genes	PAX5
cancer associated genes	PAX6
cancer associated genes	PAX7
cancer associated genes	PAX8
cancer associated genes	PBK
cancer associated genes	PBRM1
cancer associated genes	PBX1
cancer associated genes	PBX2
cancer associated genes	PC
cancer associated genes	PCAT1
cancer associated genes	PCAT5
cancer associated genes	PCBP1
cancer associated genes	PCDH10
cancer associated genes	PCDH17
cancer associated genes	PCDH8
cancer associated genes	PCDH9
cancer associated genes	PCDHGC3
cancer associated genes	PCGF2
cancer associated genes	PCLO
cancer associated genes	PCM1
cancer associated genes	PCMTD1
cancer associated genes	PCSK7
cancer associated genes	PDCD1
cancer associated genes	PDCD11
cancer associated genes	PDCD1LG2
cancer associated genes	PDCD4
cancer associated genes	PDCD5
cancer associated genes	PDE4DIP
cancer associated genes	PDGFA
cancer associated genes	PDGFB
cancer associated genes	PDGFRA
cancer associated genes	PDGFRB
cancer associated genes	PDGFRL
cancer associated genes	PDK1
cancer associated genes	PDLIM4
cancer associated genes	PDPK1
cancer associated genes	PDPR
cancer associated genes	PDS5B
cancer associated genes	PDSS2
cancer associated genes	PDX1
cancer associated genes	PDZK1IP1
cancer associated genes	PEA15
cancer associated genes	PEBP1
cancer associated genes	PEG3
cancer associated genes	PELP1
cancer associated genes	PER1
cancer associated genes	PER2
cancer associated genes	PF4
cancer associated genes	PFN1
cancer associated genes	PFN1P3
cancer associated genes	PGBD5
cancer associated genes	PGR
cancer associated genes	PGRMC2
cancer associated genes	PHACTR4
cancer associated genes	PHB
cancer associated genes	PHC3
cancer associated genes	PHF1
cancer associated genes	PHF6
cancer associated genes	PHLDA2
cancer associated genes	PHLDA3
cancer associated genes	PHLPP1
cancer associated genes	PHLPP2
cancer associated genes	PHOX2A
cancer associated genes	PHOX2B
cancer associated genes	PIAS1
cancer associated genes	PICALM
cancer associated genes	PIGA
cancer associated genes	PIGU
cancer associated genes	PIK3C2B
cancer associated genes	PIK3C2G
cancer associated genes	PIK3C3
cancer associated genes	PIK3CA
cancer associated genes	PIK3CB
cancer associated genes	PIK3CD
cancer associated genes	PIK3CG
cancer associated genes	PIK3R1
cancer associated genes	PIK3R2
cancer associated genes	PIK3R3
cancer associated genes	PIM1
cancer associated genes	PIM2
cancer associated genes	PIM3
cancer associated genes	PIN1
cancer associated genes	PINX1
cancer associated genes	PIR
cancer associated genes	PITX2
cancer associated genes	PIWIL1
cancer associated genes	PIWIL2
cancer associated genes	PKD1
cancer associated genes	PKNOX1
cancer associated genes	PLA2G16
cancer associated genes	PLA2G2A
cancer associated genes	PLA2G7
cancer associated genes	PLA2R1
cancer associated genes	PLAC8
cancer associated genes	PLAG1
cancer associated genes	PLAGL1
cancer associated genes	PLAGL2
cancer associated genes	PLCB3
cancer associated genes	PLCB4
cancer associated genes	PLCD1
cancer associated genes	PLCE1
cancer associated genes	PLCG1
cancer associated genes	PLCG2
cancer associated genes	PLD1
cancer associated genes	PLEKHO1
cancer associated genes	PLK1
cancer associated genes	PLK2
cancer associated genes	PLK5
cancer associated genes	PLXNB1
cancer associated genes	PLXNC1
cancer associated genes	PMAIP1
cancer associated genes	PML
cancer associated genes	PMS1
cancer associated genes	PMS2
cancer associated genes	PNN
cancer associated genes	PNRC1
cancer associated genes	POLD1
cancer associated genes	POLE
cancer associated genes	POLG
cancer associated genes	POLQ
cancer associated genes	POT1
cancer associated genes	POU2AF1
cancer associated genes	POU2F2
cancer associated genes	POU2F3
cancer associated genes	POU5F1
cancer associated genes	POU6F2
cancer associated genes	PPARA
cancer associated genes	PPARG
cancer associated genes	PPFIBP1
cancer associated genes	PPM1A
cancer associated genes	PPM1D
cancer associated genes	PPM1L
cancer associated genes	PPP1CA
cancer associated genes	PPP1CB
cancer associated genes	PPP1R10
cancer associated genes	PPP1R13L
cancer associated genes	PPP1R14A
cancer associated genes	PPP1R1B
cancer associated genes	PPP2CA
cancer associated genes	PPP2CB
cancer associated genes	PPP2R1A
cancer associated genes	PPP2R1B
cancer associated genes	PPP2R2A
cancer associated genes	PPP2R2C
cancer associated genes	PPP2R4
cancer associated genes	PPP2R5C
cancer associated genes	PPP3CA
cancer associated genes	PPP3CC
cancer associated genes	PPP4R2
cancer associated genes	PPP6C
cancer associated genes	PPT2
cancer associated genes	PRAME
cancer associated genes	PRCC
cancer associated genes	PRDM1
cancer associated genes	PRDM10
cancer associated genes	PRDM11
cancer associated genes	PRDM12
cancer associated genes	PRDM13
cancer associated genes	PRDM14
cancer associated genes	PRDM15
cancer associated genes	PRDM16
cancer associated genes	PRDM2
cancer associated genes	PRDM4
cancer associated genes	PRDM5
cancer associated genes	PRDM6
cancer associated genes	PRDM8
cancer associated genes	PRDM9
cancer associated genes	PREX2
cancer associated genes	PRF1
cancer associated genes	PRICKLE1
cancer associated genes	PRKAA1
cancer associated genes	PRKAA2
cancer associated genes	PRKACA
cancer associated genes	PRKAR1A
cancer associated genes	PRKCA
cancer associated genes	PRKCB
cancer associated genes	PRKCD
cancer associated genes	PRKCDBP
cancer associated genes	PRKCE
cancer associated genes	PRKCI
cancer associated genes	PRKD1
cancer associated genes	PRKD2
cancer associated genes	PRKDC
cancer associated genes	PRKN
cancer associated genes	PRMT5
cancer associated genes	PRODH
cancer associated genes	PROX1
cancer associated genes	PRPF40B
cancer associated genes	PRR14
cancer associated genes	PRR5
cancer associated genes	PRRX1
cancer associated genes	PRSS1
cancer associated genes	PRSS8
cancer associated genes	PSIP1
cancer associated genes	PSMD10
cancer associated genes	PTCH1
cancer associated genes	PTCH2
cancer associated genes	PTCSC3
cancer associated genes	PTEN
cancer associated genes	PTENP1
cancer associated genes	PTGDR
cancer associated genes	PTK2B
cancer associated genes	PTK6
cancer associated genes	PTK7
cancer associated genes	PTMA
cancer associated genes	PTP4A1
cancer associated genes	PTP4A2
cancer associated genes	PTP4A3
cancer associated genes	PTPN1
cancer associated genes	PTPN11
cancer associated genes	PTPN12
cancer associated genes	PTPN13
cancer associated genes	PTPN14
cancer associated genes	PTPN2
cancer associated genes	PTPN23
cancer associated genes	PTPN6
cancer associated genes	PTPRB
cancer associated genes	PTPRC
cancer associated genes	PTPRD
cancer associated genes	PTPRJ
cancer associated genes	PTPRK
cancer associated genes	PTPRO
cancer associated genes	PTPRS
cancer associated genes	PTPRT
cancer associated genes	PTTG1
cancer associated genes	PTTG1IP
cancer associated genes	PTTG2
cancer associated genes	PVT1
cancer associated genes	PWAR4
cancer associated genes	PWWP2A
cancer associated genes	PYCARD
cancer associated genes	PYHIN1
cancer associated genes	QKI
cancer associated genes	RAB11A
cancer associated genes	RAB18
cancer associated genes	RAB22A
cancer associated genes	RAB23
cancer associated genes	RAB25
cancer associated genes	RAB35
cancer associated genes	RAB7A
cancer associated genes	RAB8A
cancer associated genes	RABEP1
cancer associated genes	RAC1
cancer associated genes	RAC2
cancer associated genes	RAD17
cancer associated genes	RAD21
cancer associated genes	RAD23B
cancer associated genes	RAD50
cancer associated genes	RAD51
cancer associated genes	RAD51B
cancer associated genes	RAD51C
cancer associated genes	RAD51D
cancer associated genes	RAD52
cancer associated genes	RAD54L
cancer associated genes	RAF1
cancer associated genes	RALGDS
cancer associated genes	RANBP2
cancer associated genes	RANBP9
[truncated: 683 more rows]

## Sheet: Supplementary Table S6
Supplementary Table S6. The 68 cancer-associated genes affected by OS patient-specific TE insertions
Gene	TE	Insertion Type (# insertions)	Genomic location	NearExons	# patients
HIRA (OG) (Gomes et al., 2019)	Alu	germline TE insertion (22)	Intron	No_100bp_exon_mapped	15
CSMD1 (TS) (Ma et al., 2009)	Alu;LINE-1	germline TE insertion (22);tumor-specific somatic TE insertions (1)	Intron	No_100bp_exon_mapped	14
CDH13 (TS) (Toyooka et al., n.d.)	Alu	germline TE insertion (22)	Intron	No_100bp_exon_mapped	13
PRRX1 (OG) (Guo et al., 2015)	Alu	germline TE insertion (18)	Intron	No_100bp_exon_mapped	13
FHIT (TS) (Joannes et al., 2010)	Alu	germline TE insertion (13)	Intron	No_100bp_exon_mapped	12
MGAM (OG) (Vincent-Chong et al., 2013)	Alu	germline TE insertion (16)	Intron	No_100bp_exon_mapped	11
TBL1XR1 (OG) (L. Liu et al., 2015)	Alu	germline TE insertion (16)	Intron	No_100bp_exon_mapped	10
RHOA (OG) (Haibo Wang et al., 2010)	LINE-1	germline TE insertion (9)	Intron	No_100bp_exon_mapped	9
FGF14 (TS) (T. Su et al., 2020)	Alu	germline TE insertion (4)	Intron	No_100bp_exon_mapped	4
CNTNAP2 (TS) (Takita et al., 2014)	Alu;LINE-1	germline TE insertion (2);tumor-specific somatic TE insertions (1)	Intron	No_100bp_exon_mapped	3
ERBB4 (TS) (Segers et al., 2020)	Alu	germline TE insertion (4)	Intron	No_100bp_exon_mapped	2
SS18 (OG: fusion) (L. Su et al., 2012)	Alu	germline TE insertion (4)	Intron	No_100bp_exon_mapped	2
KDM4C (OG) (Lee et al., 2021)	Alu	germline TE insertion (2)	Intron	No_100bp_exon_mapped	2
RGS7 (TS) (Qutob et al., 2018)	Alu	germline TE insertion (2)	Intron	No_100bp_exon_mapped	2
SMYD3 (OG) (Cock-Rada et al., 2012)	Alu	germline TE insertion (3)	Intron	No_100bp_exon_mapped	2
NUMB (TS) (Cheng et al., 2020)	Alu	germline TE insertion (2)	Intron	No_100bp_exon_mapped	2
ZFHX3 (TS) (Hu et al., 2019)	Alu;LINE-1	germline TE insertion (1);tumor-specific somatic TE insertions (1)	Intron	No_100bp_exon_mapped	2
CTNNA3 (TS) (Fanjul-Fernández et al., 2013)	Alu;LINE-1	germline TE insertion (3)	Intron	No_100bp_exon_mapped	2
SPAG9 (OG) (Ren et al., 2016)	Alu	germline TE insertion (1)	Intron	exon_10;exon_11	1
PRKN (TS) (Wahabi et al., 2019)	LINE-1	tumor-specific somatic TE insertions (1)	Intron	No_100bp_exon_mapped	1
OPCML (TS) (C. Li et al., n.d.)	LINE-1	tumor-specific somatic TE insertions (1)	Intron	No_100bp_exon_mapped	1
PBRM1 (TS) (Cai et al., 2019)	Alu	germline TE insertion (2)	Intron	No_100bp_exon_mapped	1
PCDH10 (TS) (Jao et al., 2014)	Alu	germline TE insertion (1)	Intron	No_100bp_exon_mapped	1
PHACTR4 (TS) (Solimini et al., 2013)	Alu	germline TE insertion (1)	Intron	No_100bp_exon_mapped	1
PLCB4 (OG) (Wu et al., 2019)	LINE-1	tumor-specific somatic TE insertions (1)	Intron	exon_14;exon_9;exon_17;exon_20;exon_19;exon_11;exon_18;exon_16	1
PPP3CC (TS) (Hongquan Wang et al., 2018)	Alu	germline TE insertion (1)	Intron	No_100bp_exon_mapped	1
PRKDC (OG) (Sun et al., 2016)	LINE-1	germline TE insertion (1)	Intron	No_100bp_exon_mapped	1
XPC (TS) (Xu et al., 2011)	LINE-1	tumor-specific somatic TE insertions (1)	5UTR_exon;Intron	exon_0	1
XIAP (OG) (X. Huang et al., 2019)	Alu	germline TE insertion (2)	3UTR_exon;5UTR_exon	exon_6;exon_5;exon_7	1
SNX29 (OG) (Tanigawa et al., 2019)	SVA	germline TE insertion (1)	Intron	No_100bp_exon_mapped	1
WDR11 (TS) (Chernova et al., 2001, p. 11)	LINE-1	germline TE insertion (1)	Intron	No_100bp_exon_mapped	1
RAD51B (TS) (Wadt et al., 2015)	Alu	germline TE insertion (2)	Intron	No_100bp_exon_mapped	1
TUSC3 (TS) (Yu et al., 2017)	LINE-1	germline TE insertion (1)	Intron	No_100bp_exon_mapped	1
RUNX2 (OG) (Baniwal et al., 2010)	Alu	germline TE insertion (1)	Intron	No_100bp_exon_mapped	1
TSHR (TS) (Khan et al., 2014)	LINE-1	germline TE insertion (2)	Intron	No_100bp_exon_mapped	1
TFRC (OG) (Muhammad et al., 2020)	LINE-1	tumor-specific somatic TE insertions (1)	Intron	No_100bp_exon_mapped	1
NCOR1 (OG) (Fozzatti et al., 2013)	LINE-1	tumor-specific somatic TE insertions (1)	Intron	No_100bp_exon_mapped	1
SYT1 (OG) (Yang & Yang, 2021)	Alu	germline TE insertion (2)	Intron	No_100bp_exon_mapped	1
ADAMTS9-AS2 (TS) (D. Liu et al., 2020)	LINE-1	tumor-specific somatic TE insertions (1)	Intron	No_100bp_exon_mapped	1
MAP3K7 (TS) (Washino et al., 2019)	LINE-1	germline TE insertion (1)	Intron	No_100bp_exon_mapped	1
NCOA3 (OG) (Z. Li, 2012)	Alu	tumor-specific somatic TE insertions (1)	Intron	No_100bp_exon_mapped	1
MUC16 (OG) (Aithal et al., 2018, p. 16)	Alu	germline TE insertion (1)	Intron	exon_44;exon_45;exon_55;exon_40;exon_43	1
ALDH1A1 (OG) (Tomita et al., 2016)	Alu	germline TE insertion (1)	Intron	No_100bp_exon_mapped	1
APAF1 (TS) (Furukawa et al., 2005)	Alu	germline TE insertion (2)	Intron	No_100bp_exon_mapped	1
ARID1B (TS) (Z. Wang et al., 2020, p. 1)	Alu	germline TE insertion (1)	Intron	No_100bp_exon_mapped	1
COP1 (TS) (Vitari et al., 2011)	Alu	germline TE insertion (2)	Intron	No_100bp_exon_mapped	1
CTNNA2 (TS) (Fanjul-Fernández et al., 2013)	LINE-1	tumor-specific somatic TE insertions (1)	Intron	No_100bp_exon_mapped	1
CTNND2 (OG) (F. Huang et al., 2017)	Alu	germline TE insertion (2)	Intron	No_100bp_exon_mapped	1
CUX1 (TS) (Ramdzan & Nepveu, 2014)	SVA	germline TE insertion (2)	Intron	No_100bp_exon_mapped	1
DDX58 (TS) (Z. Liu et al., 2015)	LINE-1	germline TE insertion (1)	Intron	No_100bp_exon_mapped	1
DLC1 (TS) (Lahoz & Hall, 2008, p. 1)	Alu	normal-specific somatic TE insertions (1)	Intron	No_100bp_exon_mapped	1
ECT2 (OG) (Xiu et al., 2019)	LINE-1	germline TE insertion (1)	Coding_exon	exon_10;exon_9;exon_8	1
EED (OG) (Oktyabri et al., 2014)	Alu	germline TE insertion (1)	Intron	No_100bp_exon_mapped	1
EPHA3 (OG) (Lv et al., 2018, p. 3)	LINE-1	germline TE insertion (1)	Intron	No_100bp_exon_mapped	1
EPHB2 (TS) (Kokko et al., 2006, p. 2)	LINE-1	germline TE insertion (2)	Intron	No_100bp_exon_mapped	1
FOXP1 (OG) (Choi et al., 2016, p. 1)	Alu	germline TE insertion (2)	Intron	No_100bp_exon_mapped	1
FRK (TS) (Ogunbolude et al., 2017)	Alu	germline TE insertion (1)	Intron	No_100bp_exon_mapped	1
GMPS (OG) (Zhang et al., 2020)	Alu	germline TE insertion (2)	Intron	No_100bp_exon_mapped	1
GPC5 (TS) (Yuan et al., 2016)	Alu	germline TE insertion (1)	Intron	No_100bp_exon_mapped	1
GPHN (OG) (Ning et al., 2013)	Alu	germline TE insertion (1)	Intron	No_100bp_exon_mapped	1
KAT6A (OG) (Saglam et al., 2020)	LINE-1	tumor-specific somatic TE insertions (1)	3UTR_exon	exon_0	1
LIN28B (OG) (Zhou et al., 2013)	LINE-1	germline TE insertion (1)	Intron	No_100bp_exon_mapped	1
LPP (TS) (Kuriyama et al., 2016)	Alu	germline TE insertion (1)	Intron	No_100bp_exon_mapped	1
LRP1B (TS) (Cowin et al., 2012)	Alu	germline TE insertion (2)	Intron	No_100bp_exon_mapped	1
LRP5 (OG) (Hoang et al., 2004)	LINE-1	tumor-specific somatic TE insertions (1)	Intron	No_100bp_exon_mapped	1
AFF3 (OG) (Shi et al., 2018, p. 3)	LINE-1	germline TE insertion (2)	Intron	No_100bp_exon_mapped	1
MERTK (OG) (Sinik et al., 2019)	LINE-1	germline TE insertion (2)	Intron	No_100bp_exon_mapped	1
ZNF750 (TS) (Cassandri et al., 2020)	Alu	tumor-specific somatic TE insertions (1)	Intron	No_100bp_exon_mapped	1
Note: NearExons column was used to indicate if the TE insertion was within 100 bp up- and down-stream of the nearest exons; No_100bp_exon_mapped: TE insertion occurred outside of the 100 bp surrounding the nearest exons;

## Sheet: Supplementary Table S7
Supplementary Table S7. The recurrently affected genes by germline TE insertions
Gene	TE	Genomic location	NearExons	# patients	Cancer genes
P2RX1	Alu	Intron	No_100bp_exon_mapped	21	No
PGM5P2	LINE-1	Intron	No_100bp_exon_mapped	20	No
TXNRD2	Alu	Intron	No_100bp_exon_mapped	18	No
PRH1-TAS2R14;PRH1-PRR4;PRH1	LINE-1	Intron	No_100bp_exon_mapped	16	No
LINC02270	Alu;LINE-1	Intron	No_100bp_exon_mapped	16	No
HIRA	Alu	Intron	No_100bp_exon_mapped	15	Yes
KLHL3	LINE-1	Intron	No_100bp_exon_mapped	15	No
LOC105375989	Alu	Intron	No_100bp_exon_mapped	14	No
LOC101928092	Alu	Intron	No_100bp_exon_mapped	14	No
LOC105379418	LINE-1	Intron	No_100bp_exon_mapped	13	No
CSMD1	Alu;LINE-1	Intron	No_100bp_exon_mapped	13	Yes
APOLD1	LINE-1	Intron	No_100bp_exon_mapped	13	No
PRRX1	Alu	Intron	No_100bp_exon_mapped	13	Yes
CDH13	Alu	Intron	No_100bp_exon_mapped	13	Yes
C13orf46	Alu	Intron	No_100bp_exon_mapped	13	No
FHIT	Alu	Intron	No_100bp_exon_mapped	12	Yes
DOCK10	Alu	Intron	No_100bp_exon_mapped	11	No
BTNL8	Alu	Intron	No_100bp_exon_mapped	11	No
THSD7B	Alu;LINE-1	Intron	No_100bp_exon_mapped	11	No
NCOR1P1	LINE-1	Intron	No_100bp_exon_mapped	11	No
KIAA1217	LINE-1	Intron	No_100bp_exon_mapped	11	No
LOC105379749	Alu	Intron	No_100bp_exon_mapped	11	No
MGAM	Alu	Intron	No_100bp_exon_mapped	11	Yes
LOC107986666	Alu	Intron	No_100bp_exon_mapped	10	No
ITPR2;LOC105369706	Alu	Intron	No_100bp_exon_mapped	10	No
TBL1XR1	Alu	Intron	No_100bp_exon_mapped	10	Yes
SGCD	Alu;LINE-1	Intron	No_100bp_exon_mapped	9	No
RHOA	LINE-1	Intron	No_100bp_exon_mapped	9	Yes
GXYLT1	Alu;LINE-1	Intron	No_100bp_exon_mapped	9	No
KAZN	Alu	Intron	No_100bp_exon_mapped	9	No
OVOS2	LINE-1	Intron	No_100bp_exon_mapped	9	No
LOC107984116	LINE-1	Intron	No_100bp_exon_mapped	8	No
VSTM2B-DT	HERVK	Intron	No_100bp_exon_mapped	8	No
FAM238C	Alu	Intron	exon_0	8	No
SLC25A18;LOC105372850	Alu	Intron	No_100bp_exon_mapped	8	No
CCDC171	LINE-1	Intron	No_100bp_exon_mapped	7	No
ZNF14	LINE-1	Intron	No_100bp_exon_mapped	7	No
OPA1	LINE-1	Intron	No_100bp_exon_mapped	7	No
MAPK14	Alu	Intron	No_100bp_exon_mapped	6	No
SORD	LINE-1	Intron	No_100bp_exon_mapped	6	No
TSPAN11	Alu	Intron	No_100bp_exon_mapped	6	No
TMEM117	Alu;HERVK	Intron	No_100bp_exon_mapped	6	No
IP6K2	Alu	Intron	No_100bp_exon_mapped	6	No
IL1RAPL1	LINE-1	Intron	No_100bp_exon_mapped	6	No
OCA2	Alu	Intron	No_100bp_exon_mapped	6	No
LINC01049	LINE-1	Intron	No_100bp_exon_mapped	5	No
HLA-DRB5	Alu;LINE-1	Intron	exon_0;No_100bp_exon_mapped;exon_1	5	No
FRMPD2B	Alu	Promoter	No_100bp_exon_mapped	5	No
LOC101929007	Alu	Intron	No_100bp_exon_mapped	5	No
FARS2	Alu;LINE-1	Intron	No_100bp_exon_mapped	5	No
ANKRD36	LINE-1	Intron	No_100bp_exon_mapped	5	No
GPR158	LINE-1	Intron	No_100bp_exon_mapped	5	No
ESYT2	Alu	Intron	No_100bp_exon_mapped	4	No
MTARC2	Alu	Intron	No_100bp_exon_mapped	4	No
LOC102724736;LOC105374972	LINE-1	Intron	No_100bp_exon_mapped	4	No
LOC105378066	Alu	Promoter	No_100bp_exon_mapped	4	No
EXOC6B	Alu	Intron	No_100bp_exon_mapped	4	No
PLPP1	Alu	Intron	No_100bp_exon_mapped	4	No
AUTS2	LINE-1	Intron	No_100bp_exon_mapped	4	No
FGF14	Alu	Intron	No_100bp_exon_mapped	4	Yes
ZNF385D	Alu	Intron	No_100bp_exon_mapped	4	No
LOC105377614	Alu	Intron	No_100bp_exon_mapped	4	No
STEAP2-AS1	LINE-1	Intron	No_100bp_exon_mapped	4	No
CFHR4;LOC105371675	Alu	Intron	No_100bp_exon_mapped	3	No
TNRC6C	Alu	Intron	No_100bp_exon_mapped	3	No
TGFBRAP1	Alu	Intron	No_100bp_exon_mapped	3	No
FRAS1	Alu	Intron	No_100bp_exon_mapped	3	No
LOC105370259	Alu	Intron	No_100bp_exon_mapped	3	No
LOC107984131;CACNA1C	LINE-1	Intron	exon_1	3	No
LOC107987112	Alu	5UTR_exon	exon_0	3	No
SETDB2-PHF11;SETDB2	Alu	Intron	No_100bp_exon_mapped	3	No
LOC400464	LINE-1	Intron	No_100bp_exon_mapped	3	No
ANK3	Alu	Intron	No_100bp_exon_mapped	3	No
